# Supplementary material for: Small RNAs from plants, bacteria and fungi within the order Hypocreales are ubiquitous in human plasma
Source: BMC Genomics. 2014 Oct 25;15(1):933. doi: 10.1186/1471-2164-15-933 (PMC4230795; doi:10.1186/1471-2164-15-933)
Supplement: Supplementary file 1 — Additional file 1: Excel spreadsheet. Number of reads from each sample annotated by gene type or phylogenetic category (XLSX 19 KB) [file 12864_2014_6643_MOESM1_ESM.xlsx]

## Sheet: Human and miRNAs
	Samples
Database	1a	2a	3a	4a	4b	4c	5c	6c
Human miRNAs	6287012	2422633	344281	2036370	4491557	3439621	2914839	1522700
Non-human miRNAs	46533	18326	38476	94311	111752	46380	59014	24014
Y-RNA	5016717	3188534	625708	71890	185765	51069	22420	4906
ncRNA	65453	19785	67013	31824	44849	29407	43985	22518
Human genome	186453	243120	738624	494765	776425	447782	649190	342250
Miscellaneous human	24774	17555	59246	13722	4995	2785	5873	2337
Unannotated	137488	311507	1184640	858396	678400	653917	1176752	465396
Total sample read count	11764430	6221460	3057988	3601278	6293743	4670961	4872073	2384121

## Sheet: Kingdom
	Samples
Kingdom	1a	2a	3a	4a	4b	4c	5c	6c
Fungi	2234	96301	380674	113290	206276	111944	201509	55671
Bacteria	4242	26709	135568	29432	29789	22350	41347	18042
Metazoa	24372	15527	122958	64658	87175	141881	230376	118787
Viridiplantae	1522	1240	20567	2901	4960	2186	5970	2245
Viruses	104	103	9	0	2	6	8	3
Archaea	5	0	1	0	3	2	5	4
Unassigned	105009	171627	524863	648115	350195	375548	697537	270644

## Sheet: Fungi
	Samples
Fungi	1a	2a	3a	4a	4b	4c	5c	6c
Ascomycota	1651	92046	364557	104903	193637	103098	182891	50613
Basidiomycota	111	122	636	505	1197	595	2772	449
Chytridiomycota	2	0	7	22	24	26	85	26
Entomophthoromycota	0	0	0	15	9	0	7	12
Glomeromycota	0	377	1091	515	2209	572	808	259
Microsporidia	0	0	0	0	0	2	4	0
Uncultured etc.	470	3756	14383	7330	9200	7651	14942	4312
Total reads	2234	96301	380674	113290	206276	111944	201509	55671

## Sheet: Ascomycota
	Samples
Ascomycota	1a	2a	3a	4a	4b	4c	5c	6c
Dothideomycetes	16	201	709	175	401	303	498	232
Eurotiomycetes	38	517	2581	622	1140	487	999	402
Laboulbeniomycetes	0	0	2	3	2	0	0	0
Lecanoromycetes	4	14	52	11	25	9	71	29
Leotiomycetes	10	4	134	15	2	5	37	10
Pezizomycetes	0	5	20	9	128	41	78	95
Saccharomycetes	474	1397	4873	427	1139	1092	1730	797
Schizosaccharomycetes	0	3	0	13	23	11	79	26
Sordariomycetes	1109	89862	356008	103584	190747	101023	179087	48929
Uncultured etc	0	43	178	44	30	127	312	93
Total reads	1651	92046	364557	104903	193637	103098	182891	50613

## Sheet: Sordariomycetes
	Samples
Sordariomycetes	1a	2a	3a	4a	4b	4c	5c	6c
Diaporthales	5	0	0	3	2	0	0	0
Glomerellales	0	71	186	12	134	26	24	25
Hypocreales	1015	84846	338696	93909	182765	95425	167978	45197
Magnaporthales	0	2	1	2	0	0	2	0
Ophiostomatales	0	0	7	20	10	2	5	3
Phyllachorales	0	2	0	8	6	7	10	1
Sordariales	0	91	500	113	83	89	194	64
Xylariales	0	0	0	0	3	2	0	2
Uncultured etc	89	4850	16618	9517	7744	5472	10874	3637
Total reads	1109	89862	356008	103584	190747	101023	179087	48929

## Sheet: Bacteria
	Samples
Bacteria	1a	2a	3a	4a	4b	4c	5c	6c
Acidobacteria	0	18	56	16	2	1	4	6
Actinobacteria	745	583	2504	520	418	220	403	213
Armatimonadetes	0	0	12	3	9	6	3	1
Bacteroidetes	134	3694	19095	1427	880	510	1120	638
Caldiserica	0	0	1	3	0	2	2	2
Chlamydiae	0	12	65	11	0	15	74	14
Chloroflexi	2	19	57	10	11	0	8	7
Chrysiogenetes	0	1	8	4	1	2	2	2
Cyanobacteria	242	899	3162	920	706	304	917	515
Deferribacteres	0	0	0	8	0	6	15	6
Deinococcus-Thermus	2	49	164	224	139	47	116	29
Elusimicrobia	2	20	155	30	82	91	115	57
Firmicutes	87	117	881	353	353	178	329	176
Fusobacteria	0	0	0	0	0	0	2	0
Gemmatimonadetes	1	8	17	3	0	26	16	15
Ignavibacteriae	0	4	5	0	2	0	0	0
Planctomycetes	272	1192	5519	4125	3685	2009	3841	1028
Proteobacteria	1956	12484	70306	11478	12628	13041	24934	10687
Spirochaetes	6	13	136	157	99	73	141	70
Synergistetes	0	2	14	0	0	5	1	0
Tenericutes	3	22	108	8	5	13	15	16
Thermotogae	39	978	1430	50	20	46	69	43
Verrucomicrobia	67	352	1621	559	328	350	566	294
Uncultured etc.	684	6242	30252	9523	10421	5405	8654	4223
Total reads	4242	26709	135568	29432	29789	22350	41347	18042
