# Supplementary material for: Small RNAs from plants, bacteria and fungi within the order Hypocreales are ubiquitous in human plasma
Source: BMC Genomics. 2014 Oct 25;15(1):933. doi: 10.1186/1471-2164-15-933 (PMC4230795; doi:10.1186/1471-2164-15-933)
Supplement: Supplementary file 3 — Additional file 3: Excel spreadsheet. Full lineages of the top blast hits of all contigs. (XLSX 660 KB) [file 12864_2014_6643_MOESM3_ESM.xlsx]

## Sheet: Sheet1
Contig_name	GI	root	Field4	Field5	Field6	Field7	Field8	Field9	Field10	Field11	Field12	Field13	Field14	Field15	Field16	Field17	Field18	Field19	Field20	Field21	Field22	Field23	Field24
Reads_contig_1	462269086	root	Eukaryota	n	n	n	n	n	n	n	n	n	n	n	n	n	n	n	n	Andalucia	n	Andalucia godoyi	n
Reads_contig_10	507148288	root	Bacteria	n	n	n	Proteobacteria	n	n	Gammaproteobacteria	n	n	Pseudomonadales	n	n	Pseudomonadaceae	n	n	n	Pseudomonas	n	Pseudomonas fluorescens	n
Reads_contig_100	23393868	root	Eukaryota	Viridiplantae	n	n	Streptophyta	n	n	Zygnemophyceae	n	n	Desmidiales	n	n	Closteriaceae	n	n	n	Closterium	n	Closterium spinosporum	n
Reads_contig_10007	526298543	root	Eukaryota	Fungi	n	n	n	n	n	n	n	n	n	n	n	n	n	n	n	n	n	uncultured fungus	n
Reads_contig_10010	525457349	root	Bacteria	n	n	n	n	n	n	n	n	n	n	n	n	n	n	n	n	n	n	uncultured bacterium	n
Reads_contig_10011	507148385	root	Bacteria	n	n	n	Actinobacteria	n	n	Actinobacteria	Coriobacteridae	n	Coriobacteriales	Coriobacterineae	n	Coriobacteriaceae	n	n	n	Gordonibacter	n	Gordonibacter pamelaeae	n
Reads_contig_10015	508083685	root	Bacteria	n	n	Bacteroidetes/Chlorobi group	Bacteroidetes	n	n	Flavobacteriia	n	n	Flavobacteriales	n	n	Flavobacteriaceae	n	n	n	Flavobacterium	n	Flavobacterium sp. ARS005-10	n
Reads_contig_10016	470487156	root	Bacteria	n	n	Bacteroidetes/Chlorobi group	Bacteroidetes	n	n	Bacteroidia	n	n	Bacteroidales	n	n	Porphyromonadaceae	n	n	n	Paludibacter	n	Paludibacter propionicigenes	n
Reads_contig_10017	356871512	root	Eukaryota	Fungi	Dikarya	n	Ascomycota	Saccharomycotina	n	Saccharomycetes	n	n	Saccharomycetales	n	n	Debaryomycetaceae	n	n	n	Millerozyma	n	Millerozyma farinosa	n
Reads_contig_10022	470475999	root	Bacteria	n	n	n	Proteobacteria	n	n	Betaproteobacteria	n	n	Burkholderiales	n	n	n	n	n	n	Rubrivivax	n	Rubrivivax gelatinosus	n
Reads_contig_10024	219944660	root	Bacteria	n	n	n	Proteobacteria	n	n	Alphaproteobacteria	n	n	Rhizobiales	n	n	Methylobacteriaceae	n	n	n	Methylobacterium	n	Methylobacterium nodulans	n
Reads_contig_10026	522575739	root	Bacteria	n	n	n	n	n	n	n	n	n	n	n	n	n	n	n	n	n	n	uncultured bacterium	n
Reads_contig_1003	526150211	root	Eukaryota	Metazoa	n	n	Chordata	Craniata	Gnathostomata	Mammalia	n	Euarchontoglires	Primates	Haplorrhini	Hominoidea	Hominidae	Homininae	n	n	Homo	n	Homo sapiens	n
Reads_contig_10035	526298641	root	Eukaryota	Fungi	n	n	n	n	n	n	n	n	n	n	n	n	n	n	n	n	n	uncultured fungus	n
Reads_contig_10037	469785699	root	Bacteria	n	n	Bacteroidetes/Chlorobi group	Bacteroidetes	n	n	Cytophagia	n	n	Cytophagales	n	n	Cytophagaceae	n	n	n	Flectobacillus	n	Flectobacillus sp. RTGVVAC8	n
Reads_contig_10039	319402157	root	Bacteria	n	n	n	Proteobacteria	n	n	Alphaproteobacteria	n	n	Rhizobiales	n	n	Bartonellaceae	n	n	n	Bartonella	n	Bartonella clarridgeiae	n
Reads_contig_10042	239837778	root	Bacteria	n	n	n	Actinobacteria	n	n	Actinobacteria	Actinobacteridae	n	Actinomycetales	Micrococcineae	n	Micrococcaceae	n	n	n	Micrococcus	n	Micrococcus luteus	n
Reads_contig_10045	507148345	root	Bacteria	n	n	n	Proteobacteria	n	n	Betaproteobacteria	n	n	Burkholderiales	n	n	Burkholderiaceae	n	n	n	Ralstonia	n	Ralstonia pickettii	n
Reads_contig_1005	409186161	root	Eukaryota	Viridiplantae	n	n	Chlorophyta	n	n	Chlorophyceae	n	n	Sphaeropleales	n	n	n	n	n	n	Bracteacoccus	n	Bracteacoccus xerophilus	n
Reads_contig_10051	407907274	root	Bacteria	n	n	n	n	n	n	n	n	n	n	n	n	n	n	n	n	n	n	uncultured bacterium	n
Reads_contig_1006	342196555	root	Eukaryota	Metazoa	n	n	Chordata	Craniata	Gnathostomata	Mammalia	n	Laurasiatheria	n	n	n	Suidae	n	n	n	Sus	n	Sus scrofa	n
Reads_contig_10070	374305624	root	Bacteria	n	n	n	n	n	n	n	n	n	n	n	n	n	n	n	n	n	n	uncultured bacterium	n
Reads_contig_10074	470475164	root	Bacteria	n	n	n	Proteobacteria	n	n	Alphaproteobacteria	n	n	Rhodospirillales	n	n	Rhodospirillaceae	n	n	n	Magnetospirillum	n	Magnetospirillum magneticum	n
Reads_contig_10080	371782112	root	Eukaryota	Viridiplantae	n	n	Chlorophyta	n	n	Nephroselmidophyceae	n	n	n	n	n	n	n	n	n	Nephroselmis	n	Nephroselmis pyriformis	n
Reads_contig_10087	182240554	root	Eukaryota	Metazoa	n	n	Arthropoda	n	Hexapoda	Insecta	Neoptera	n	Plecoptera	n	Perloidea	Perlodidae	Isoperlinae	n	n	Isoperla	n	Isoperla sp. SS-2008	n
Reads_contig_10089	260219941	root	Bacteria	n	n	n	Proteobacteria	n	n	Betaproteobacteria	n	n	Burkholderiales	n	n	Comamonadaceae	n	n	n	Curvibacter	n	Curvibacter putative symbiont of Hydra magnipapillata	n
Reads_contig_10091	482680827	root	Bacteria	n	n	n	n	n	n	n	n	n	n	n	n	n	n	n	n	n	n	uncultured bacterium	n
Reads_contig_10095	453201865	root	Bacteria	n	n	n	n	n	n	n	n	n	n	n	n	n	n	n	n	n	n	uncultured bacterium	n
Reads_contig_10097	519419808	root	Eukaryota	n	n	n	n	Intramacronucleata	n	Oligohymenophorea	Peritrichia	n	n	n	n	Opisthonectidae	n	n	n	Telotrochidium	n	Telotrochidium sp. 1 TS-2013	n
Reads_contig_101	526299839	root	Bacteria	n	n	n	n	n	n	n	n	n	n	n	n	n	n	n	n	n	n	uncultured bacterium	n
Reads_contig_10100	294335299	root	Eukaryota	Fungi	Dikarya	n	Ascomycota	Pezizomycotina	n	Sordariomycetes	Hypocreomycetidae	n	Hypocreales	n	n	Nectriaceae	n	n	n	Fusarium	n	Fusarium equiseti	n
Reads_contig_10102	371572665	root	Eukaryota	n	n	n	Bacillariophyta	n	n	Fragilariophyceae	n	n	Fragilariales	n	n	Fragilariaceae	n	n	n	Synedra	n	Synedra acus	n
Reads_contig_10106	524917355	root	Eukaryota	Metazoa	n	n	Mollusca	n	n	Gastropoda	n	n	n	n	Aplysioidea	Aplysiidae	n	n	n	Aplysia	n	Aplysia californica	n
Reads_contig_10115	526125113	root	Bacteria	n	n	n	Proteobacteria	n	n	Gammaproteobacteria	n	n	Enterobacteriales	n	n	Enterobacteriaceae	n	n	n	Salmonella	n	Salmonella bongori	n
Reads_contig_10122	469615164	root	Bacteria	n	n	n	n	n	n	n	n	n	n	n	n	n	n	n	n	n	n	uncultured bacterium	n
Reads_contig_10126	517325311	root	Eukaryota	Fungi	Dikarya	n	Ascomycota	Pezizomycotina	n	Sordariomycetes	Hypocreomycetidae	n	Hypocreales	n	n	Nectriaceae	n	n	n	Fusarium	n	Fusarium fujikuroi	n
Reads_contig_10129	323096502	root	Bacteria	n	n	n	n	n	n	n	n	n	n	n	n	n	n	n	n	n	n	uncultured bacterium	n
Reads_contig_10130	83285200	root	Eukaryota	Metazoa	n	n	Rotifera	n	n	Monogononta	n	n	Ploimida	n	n	Brachionidae	n	n	n	Mytilina	n	Mytilina ventralis	n
Reads_contig_10133	167888435	root	Eukaryota	Metazoa	n	n	Arthropoda	n	Hexapoda	Insecta	Neoptera	Amphiesmenoptera	Trichoptera	Annulipalpia	Hydropsychoidea	Hydropsychidae	Smicrideinae	n	n	Smicridea	n	Smicridea sp. R CJG-2008	n
Reads_contig_10147	291262424	root	Eukaryota	n	n	n	n	n	n	n	n	n	n	n	n	n	n	n	n	n	n	uncultured eukaryote	n
Reads_contig_10149	371899534	root	n	n	n	n	n	n	n	n	n	n	n	n	n	n	n	n	n	n	n	unidentified	n
Reads_contig_10150	443300215	root	Bacteria	n	n	n	n	n	n	n	n	n	n	n	n	n	n	n	n	n	n	uncultured bacterium	n
Reads_contig_10151	510140713	root	Bacteria	n	n	n	Firmicutes	n	n	Bacilli	n	n	Bacillales	n	n	Bacillaceae	n	n	n	Bacillus	n	Bacillus licheniformis	n
Reads_contig_10155	471778418	root	Bacteria	n	n	n	n	n	n	n	n	n	n	n	n	n	n	n	n	n	n	uncultured bacterium	n
Reads_contig_10156	429534080	root	Bacteria	n	n	n	Proteobacteria	n	n	Gammaproteobacteria	n	n	Pseudomonadales	n	n	Moraxellaceae	n	n	n	Acinetobacter	n	Acinetobacter haemolyticus	n
Reads_contig_10157	505812666	root	Bacteria	n	n	n	Actinobacteria	n	n	Actinobacteria	Actinobacteridae	n	Actinomycetales	Pseudonocardineae	n	Pseudonocardiaceae	n	n	n	Amycolatopsis	n	Amycolatopsis orientalis	n
Reads_contig_10158	526299896	root	Bacteria	n	n	n	Proteobacteria	n	n	Gammaproteobacteria	n	n	n	n	n	n	n	n	n	n	n	uncultured gamma proteobacterium	n
Reads_contig_10170	239918938	root	Bacteria	n	n	n	Proteobacteria	n	n	Gammaproteobacteria	n	n	Alteromonadales	n	n	n	n	n	n	Teredinibacter	n	Teredinibacter turnerae	n
Reads_contig_10175	463121759	root	Bacteria	n	n	n	Proteobacteria	delta/epsilon subdivisions	n	Epsilonproteobacteria	n	n	Campylobacterales	n	n	Helicobacteraceae	n	n	n	Helicobacter	n	Helicobacter pylori	n
Reads_contig_10177	526298665	root	Eukaryota	Fungi	n	n	n	n	n	n	n	n	n	n	n	n	n	n	n	n	n	uncultured fungus	n
Reads_contig_10180	507148303	root	Bacteria	n	n	n	Proteobacteria	n	n	Betaproteobacteria	n	n	Burkholderiales	n	n	Comamonadaceae	n	n	n	Comamonas	n	Comamonas testosteroni	n
Reads_contig_10187	347563167	root	Eukaryota	n	n	n	n	n	n	n	n	n	n	n	n	n	n	n	n	n	n	uncultured eukaryote	n
Reads_contig_10188	522368383	root	Bacteria	n	n	n	Proteobacteria	n	n	Gammaproteobacteria	n	n	Pseudomonadales	n	n	Moraxellaceae	n	n	n	Acinetobacter	n	Acinetobacter baumannii	n
Reads_contig_10191	291259070	root	Bacteria	n	n	n	n	n	n	n	n	n	n	n	n	n	n	n	n	n	n	uncultured bacterium	n
Reads_contig_10198	486171934	root	Eukaryota	Metazoa	n	n	Arthropoda	n	Hexapoda	Insecta	Neoptera	n	Hymenoptera	n	Chalcidoidea	Eucharitidae	Oraseminae	n	n	Orasema	n	Orasema wheeleri	n
Reads_contig_102	521014486	root	Bacteria	n	n	n	Proteobacteria	n	n	Gammaproteobacteria	n	n	Pseudomonadales	n	n	Moraxellaceae	n	n	n	Psychrobacter	n	Psychrobacter sp. G	n
Reads_contig_10209	474445781	root	Bacteria	n	n	n	n	n	n	n	n	n	n	n	n	n	n	n	n	n	n	uncultured rumen bacterium	n
Reads_contig_10211	333479900	root	Bacteria	n	n	n	Actinobacteria	n	n	Actinobacteria	Actinobacteridae	n	Actinomycetales	Corynebacterineae	n	Mycobacteriaceae	n	n	n	Amycolicicoccus	n	Amycolicicoccus subflavus	n
Reads_contig_10214	507148311	root	Bacteria	n	n	n	Proteobacteria	n	n	Betaproteobacteria	n	n	Burkholderiales	n	n	Comamonadaceae	n	n	n	Acidovorax	n	Acidovorax avenae	Acidovorax avenae subsp. avenae
Reads_contig_1022	77917523	root	Eukaryota	Metazoa	n	n	Chordata	Craniata	Gnathostomata	Actinopterygii	n	n	Cypriniformes	n	Cyprinoidea	Cyprinidae	n	n	n	Danio	n	Danio rerio	n
Reads_contig_10225	389548819	root	Eukaryota	Metazoa	n	n	Arthropoda	n	Hexapoda	Insecta	Neoptera	n	Hemiptera	n	Fulgoroidea	Cixiidae	n	n	n	Pintalia	n	Pintalia vibex	n
Reads_contig_10229	472440440	root	Bacteria	n	n	n	n	n	n	n	n	n	n	n	n	n	n	n	n	n	n	uncultured bacterium	n
Reads_contig_10234	485099158	root	Bacteria	n	n	n	Cyanobacteria	n	n	n	Oscillatoriophycideae	n	Oscillatoriales	n	n	n	n	n	n	Oscillatoria	n	Oscillatoria nigro-viridis	n
Reads_contig_10235	329308025	root	Bacteria	n	n	n	Proteobacteria	n	n	Betaproteobacteria	n	n	Burkholderiales	n	n	Comamonadaceae	n	n	n	Alicycliphilus	n	Alicycliphilus denitrificans	n
Reads_contig_10237	521348694	root	Bacteria	n	n	n	Proteobacteria	n	n	Gammaproteobacteria	n	n	Alteromonadales	n	n	Alteromonadaceae	n	n	n	Alteromonas	n	Alteromonas macleodii	n
Reads_contig_10238	526641979	root	Bacteria	n	n	n	Proteobacteria	n	n	Gammaproteobacteria	n	n	Enterobacteriales	n	n	Enterobacteriaceae	n	n	n	Klebsiella	n	Klebsiella pneumoniae	Klebsiella pneumoniae subsp. pneumoniae
Reads_contig_10242	516549193	root	Bacteria	n	n	n	n	n	n	n	n	n	n	n	n	n	n	n	n	n	n	uncultured bacterium	n
Reads_contig_10250	431983878	root	Bacteria	n	n	n	n	n	n	n	n	n	n	n	n	n	n	n	n	n	n	uncultured bacterium	n
Reads_contig_10253	526125113	root	Bacteria	n	n	n	Proteobacteria	n	n	Gammaproteobacteria	n	n	Enterobacteriales	n	n	Enterobacteriaceae	n	n	n	Salmonella	n	Salmonella bongori	n
Reads_contig_10262	512976320	root	Eukaryota	Metazoa	n	n	Chordata	Craniata	Gnathostomata	Mammalia	n	Euarchontoglires	Rodentia	Hystricognathi	n	Bathyergidae	n	n	n	Heterocephalus	n	Heterocephalus glaber	n
Reads_contig_10269	291263456	root	Eukaryota	n	n	n	n	n	n	n	n	n	n	n	n	n	n	n	n	n	n	uncultured eukaryote	n
Reads_contig_1028	377549950	root	Bacteria	n	n	n	Proteobacteria	n	n	Alphaproteobacteria	n	n	Rhodospirillales	n	n	Rhodospirillaceae	n	n	n	Magnetospirillum	n	Magnetospirillum sp. pMbN1	n
Reads_contig_10286	523830301	root	Bacteria	n	n	n	Proteobacteria	delta/epsilon subdivisions	n	Epsilonproteobacteria	n	n	Campylobacterales	n	n	Campylobacteraceae	n	n	n	Campylobacter	n	Campylobacter jejuni	n
Reads_contig_10295	363802731	root	Bacteria	n	n	n	n	n	n	n	n	n	n	n	n	n	n	n	n	n	n	uncultured bacterium	n
Reads_contig_103	23393868	root	Eukaryota	Viridiplantae	n	n	Streptophyta	n	n	Zygnemophyceae	n	n	Desmidiales	n	n	Closteriaceae	n	n	n	Closterium	n	Closterium spinosporum	n
Reads_contig_10302	526641969	root	Bacteria	n	n	n	Proteobacteria	n	n	Alphaproteobacteria	n	n	Rhizobiales	n	n	Bradyrhizobiaceae	n	n	n	Rhodopseudomonas	n	Rhodopseudomonas palustris	n
Reads_contig_10305	291260909	root	Bacteria	n	n	n	n	n	n	n	n	n	n	n	n	n	n	n	n	n	n	uncultured bacterium	n
Reads_contig_10307	476003657	root	Bacteria	n	n	n	n	n	n	n	n	n	n	n	n	n	n	n	n	n	n	uncultured bacterium	n
Reads_contig_10314	526641989	root	Bacteria	n	n	n	Tenericutes	n	n	Mollicutes	n	n	Entomoplasmatales	n	n	Spiroplasmataceae	n	n	n	Spiroplasma	n	Spiroplasma syrphidicola	n
Reads_contig_10315	347664776	root	Bacteria	n	n	n	Proteobacteria	n	n	Betaproteobacteria	n	n	n	n	n	n	n	n	n	n	n	uncultured beta proteobacterium	n
Reads_contig_10316	507147942	root	Bacteria	n	n	n	n	n	n	n	n	n	n	n	n	n	n	n	n	n	n	uncultured bacterium	n
Reads_contig_1032	526300033	root	Bacteria	n	n	n	n	n	n	n	n	n	n	n	n	n	n	n	n	n	n	uncultured bacterium	n
Reads_contig_10320	333741867	root	Bacteria	n	n	n	Proteobacteria	n	n	Betaproteobacteria	n	n	Burkholderiales	n	n	Comamonadaceae	n	n	n	Delftia	n	Delftia sp. Cs1-4	n
Reads_contig_10324	485601478	root	Eukaryota	Metazoa	n	n	Chordata	Craniata	Gnathostomata	Mammalia	n	Euarchontoglires	Primates	Haplorrhini	Hominoidea	Hominidae	Homininae	n	n	Homo	n	Homo sapiens	n
Reads_contig_10326	469929247	root	Bacteria	n	n	n	Proteobacteria	delta/epsilon subdivisions	n	Deltaproteobacteria	n	n	Bdellovibrionales	n	n	Bdellovibrionaceae	n	n	n	Bdellovibrio	n	Bdellovibrio exovorus	n
Reads_contig_10328	328697902	root	Eukaryota	Metazoa	n	n	Arthropoda	n	Hexapoda	Insecta	Neoptera	n	Hemiptera	n	Aphidoidea	Aphididae	Aphidinae	Macrosiphini	n	Acyrthosiphon	n	Acyrthosiphon pisum	n
Reads_contig_10330	525468700	root	Bacteria	n	n	n	n	n	n	n	n	n	n	n	n	n	n	n	n	n	n	uncultured bacterium	n
Reads_contig_10333	470475286	root	Bacteria	n	n	n	Gemmatimonadetes	n	n	Gemmatimonadetes	n	n	Gemmatimonadales	n	n	Gemmatimonadaceae	n	n	n	Gemmatimonas	n	Gemmatimonas aurantiaca	n
Reads_contig_10339	223047901	root	Eukaryota	n	n	n	n	n	n	n	n	n	Diplonemida	n	n	n	n	n	n	n	n	uncultured marine diplonemid	n
Reads_contig_1034	512134805	root	Eukaryota	n	n	n	n	Intramacronucleata	n	Oligohymenophorea	Peritrichia	n	n	n	n	Vorticellidae	n	n	n	Vorticella	n	Vorticella sp. 5 JG-2011	n
Reads_contig_10343	521017106	root	Bacteria	n	n	n	Actinobacteria	n	n	Actinobacteria	Actinobacteridae	n	Actinomycetales	Corynebacterineae	n	Corynebacteriaceae	n	n	n	Corynebacterium	n	Corynebacterium terpenotabidum	n
Reads_contig_10350	459218731	root	Bacteria	n	n	n	n	n	n	n	n	n	n	n	n	n	n	n	n	n	n	uncultured bacterium	n
Reads_contig_10352	426381569	root	Eukaryota	Metazoa	n	n	Chordata	Craniata	Gnathostomata	Mammalia	n	Euarchontoglires	Primates	Haplorrhini	Hominoidea	Hominidae	Homininae	n	n	Gorilla	n	Gorilla gorilla	Gorilla gorilla gorilla
Reads_contig_10355	526150211	root	Eukaryota	Metazoa	n	n	Chordata	Craniata	Gnathostomata	Mammalia	n	Euarchontoglires	Primates	Haplorrhini	Hominoidea	Hominidae	Homininae	n	n	Homo	n	Homo sapiens	n
Reads_contig_10358	478446819	root	Eukaryota	n	n	n	n	n	n	n	n	n	Phaeocystales	n	n	Phaeocystaceae	n	n	n	Phaeocystis	n	Phaeocystis antarctica	n
Reads_contig_10370	455439634	root	Bacteria	n	n	n	Proteobacteria	n	n	Betaproteobacteria	n	n	n	n	n	n	n	n	n	n	n	beta proteobacterium CB	n
Reads_contig_10371	514245605	root	Bacteria	n	n	n	Proteobacteria	n	n	Gammaproteobacteria	n	n	Pseudomonadales	n	n	Pseudomonadaceae	n	n	n	Pseudomonas	n	Pseudomonas aeruginosa	n
Reads_contig_10372	328725684	root	Eukaryota	Metazoa	n	n	Arthropoda	n	Hexapoda	Insecta	Neoptera	n	Hemiptera	n	Aphidoidea	Aphididae	Aphidinae	Macrosiphini	n	Acyrthosiphon	n	Acyrthosiphon pisum	n
Reads_contig_10373	407059973	root	Bacteria	n	n	n	Firmicutes	n	n	Bacilli	n	n	Bacillales	n	n	n	n	n	n	Exiguobacterium	n	Exiguobacterium antarcticum	n
Reads_contig_10376	383210384	root	Eukaryota	n	n	n	Euglenida	n	n	n	n	n	Rapaza	n	n	n	n	n	n	n	n	Rapaza viridis	n
Reads_contig_10380	453201381	root	Bacteria	n	n	n	Proteobacteria	n	n	Gammaproteobacteria	n	n	Pseudomonadales	n	n	Moraxellaceae	n	n	n	Acinetobacter	n	uncultured Acinetobacter sp.	n
Reads_contig_10384	291260745	root	Bacteria	n	n	n	n	n	n	n	n	n	n	n	n	n	n	n	n	n	n	uncultured bacterium	n
Reads_contig_10385	469517562	root	Bacteria	n	n	n	Proteobacteria	n	n	Betaproteobacteria	n	n	Burkholderiales	n	n	Alcaligenaceae	n	n	n	Derxia	n	Derxia gummosa	n
Reads_contig_10387	527122546	root	Bacteria	n	n	n	Firmicutes	n	n	Bacilli	n	n	Lactobacillales	n	n	Streptococcaceae	n	n	n	Streptococcus	n	Streptococcus lutetiensis	n
Reads_contig_10393	399177003	root	Bacteria	n	n	n	n	n	n	n	n	n	n	n	n	n	n	n	n	n	n	uncultured bacterium	n
Reads_contig_10394	443300023	root	Eukaryota	Viridiplantae	n	n	Chlorophyta	n	n	Chlorophyceae	n	n	Sphaeropleales	n	n	Scenedesmaceae	n	n	n	n	n	uncultured Desmodesmus	n
Reads_contig_104	527122546	root	Bacteria	n	n	n	Firmicutes	n	n	Bacilli	n	n	Lactobacillales	n	n	Streptococcaceae	n	n	n	Streptococcus	n	Streptococcus lutetiensis	n
Reads_contig_10405	516563121	root	Bacteria	n	n	Bacteroidetes/Chlorobi group	Bacteroidetes	n	n	Sphingobacteriia	n	n	Sphingobacteriales	n	n	n	n	n	n	Sediminibacterium	n	uncultured Sediminibacterium sp.	n
Reads_contig_10410	341842470	root	Eukaryota	n	n	n	n	n	n	n	n	n	n	n	n	n	n	n	n	n	n	uncultured eukaryote	n
Reads_contig_10411	407894523	root	Bacteria	n	n	n	Proteobacteria	n	n	Betaproteobacteria	n	n	Burkholderiales	n	n	Comamonadaceae	n	n	n	Acidovorax	n	Acidovorax sp. KKS102	n
Reads_contig_10412	523453427	root	Bacteria	n	n	n	n	n	n	n	n	n	n	n	n	n	n	n	n	n	n	uncultured bacterium	n
Reads_contig_10417	525459393	root	Bacteria	n	n	n	Proteobacteria	n	n	Alphaproteobacteria	n	n	Rhodobacterales	n	n	Rhodobacteraceae	n	n	n	Paracoccus	n	Paracoccus sp. MS29	n
Reads_contig_10421	522368383	root	Bacteria	n	n	n	Proteobacteria	n	n	Gammaproteobacteria	n	n	Pseudomonadales	n	n	Moraxellaceae	n	n	n	Acinetobacter	n	Acinetobacter baumannii	n
Reads_contig_10427	452814282	root	Bacteria	n	n	n	Proteobacteria	n	n	Betaproteobacteria	n	n	n	n	n	n	n	n	n	n	n	uncultured beta proteobacterium	n
Reads_contig_10429	441668444	root	Eukaryota	Metazoa	n	n	Chordata	Craniata	Gnathostomata	Mammalia	n	Euarchontoglires	Primates	Haplorrhini	Hominoidea	Hylobatidae	n	n	n	Nomascus	n	Nomascus leucogenys	n
Reads_contig_10431	453201840	root	Bacteria	n	n	n	n	n	n	n	n	n	n	n	n	n	n	n	n	n	n	uncultured bacterium	n
Reads_contig_10432	247541662	root	Bacteria	n	n	n	Firmicutes	n	n	Bacilli	n	n	Bacillales	n	n	Paenibacillaceae	n	n	n	Paenibacillus	n	Paenibacillus sp. JDR-2	n
Reads_contig_10435	510952138	root	Eukaryota	Fungi	Dikarya	n	Basidiomycota	Pucciniomycotina	n	n	Cystobasidiomycetes	n	Erythrobasidiales	n	n	n	n	n	n	Rhodotorula	n	Rhodotorula cf. aurantiaca DBVPG 5753	n
Reads_contig_10442	507148311	root	Bacteria	n	n	n	Proteobacteria	n	n	Betaproteobacteria	n	n	Burkholderiales	n	n	Comamonadaceae	n	n	n	Acidovorax	n	Acidovorax avenae	Acidovorax avenae subsp. avenae
Reads_contig_10443	453200119	root	Bacteria	n	n	n	n	n	n	n	n	n	n	n	n	n	n	n	n	n	n	uncultured bacterium	n
Reads_contig_10445	525468691	root	Bacteria	n	n	n	n	n	n	n	n	n	n	n	n	n	n	n	n	n	n	uncultured bacterium	n
Reads_contig_10465	523525264	root	Eukaryota	Metazoa	n	n	Chordata	Craniata	Gnathostomata	Mammalia	n	Euarchontoglires	Primates	Haplorrhini	Hominoidea	Hominidae	Homininae	n	n	Homo	n	Homo sapiens	n
Reads_contig_10473	371905835	root	n	n	n	n	n	n	n	n	n	n	n	n	n	n	n	n	n	n	n	unidentified	n
Reads_contig_10475	526641977	root	Bacteria	n	n	n	Proteobacteria	n	n	Gammaproteobacteria	n	n	Pseudomonadales	n	n	Pseudomonadaceae	n	n	n	Pseudomonas	n	Pseudomonas stutzeri	n
Reads_contig_10481	500239649	root	Bacteria	n	n	n	Proteobacteria	n	n	Gammaproteobacteria	n	n	Pseudomonadales	n	n	Pseudomonadaceae	n	n	n	Pseudomonas	n	Pseudomonas protegens	n
Reads_contig_10488	470488608	root	Bacteria	n	n	n	Proteobacteria	n	n	Betaproteobacteria	n	n	Burkholderiales	n	n	Comamonadaceae	n	n	n	Delftia	n	Delftia sp. Cs1-4	n
Reads_contig_10489	526132789	root	Bacteria	n	n	n	n	n	n	n	n	n	n	n	n	n	n	n	n	n	n	uncultured bacterium	n
Reads_contig_1049	526132066	root	Bacteria	n	n	n	n	n	n	n	n	n	n	n	n	n	n	n	n	n	n	uncultured bacterium	n
Reads_contig_10492	526298559	root	Eukaryota	Fungi	n	n	n	n	n	n	n	n	n	n	n	n	n	n	n	n	n	uncultured fungus	n
Reads_contig_10494	256653503	root	Bacteria	n	n	n	Proteobacteria	n	n	Alphaproteobacteria	n	n	Rhodospirillales	n	n	Acetobacteraceae	n	n	n	Acetobacter	n	Acetobacter pasteurianus	Acetobacter pasteurianus subsp. pasteurianus
Reads_contig_10501	460494305	root	Bacteria	n	n	n	n	n	n	n	n	n	n	n	n	n	n	n	n	n	n	uncultured bacterium	n
Reads_contig_10505	513132964	root	Eukaryota	n	n	n	n	n	n	n	n	n	Himatismenida	n	n	Cochliopodiidae	n	n	n	Cochliopodium	n	Cochliopodium sp. ATCC 30936	n
Reads_contig_10507	357381803	root	Eukaryota	n	n	n	Bacillariophyta	n	n	Bacillariophyceae	n	n	n	n	n	Cymbellaceae	n	n	n	Encyonema	n	Encyonema sp. LK-2011	n
Reads_contig_10512	442569643	root	Eukaryota	Fungi	n	n	n	n	n	n	n	n	n	n	n	n	n	n	n	n	n	uncultured fungus	n
Reads_contig_10513	411023456	root	Bacteria	n	n	n	n	n	n	n	n	n	n	n	n	n	n	n	n	n	n	uncultured bacterium	n
Reads_contig_10520	334086067	root	Eukaryota	n	n	n	n	n	n	n	n	n	Choanoflagellida	n	n	Codonosigidae	n	n	n	Codosiga	n	Codosiga botrytis	n
Reads_contig_10524	481319564	root	Bacteria	n	n	n	Actinobacteria	n	n	Actinobacteria	Actinobacteridae	n	Actinomycetales	Propionibacterineae	n	Propionibacteriaceae	n	n	n	Propionibacterium	n	Propionibacterium acnes	n
Reads_contig_10526	514245605	root	Bacteria	n	n	n	Proteobacteria	n	n	Gammaproteobacteria	n	n	Pseudomonadales	n	n	Pseudomonadaceae	n	n	n	Pseudomonas	n	Pseudomonas aeruginosa	n
Reads_contig_10532	426354534	root	Eukaryota	Metazoa	n	n	Chordata	Craniata	Gnathostomata	Mammalia	n	Euarchontoglires	Primates	Haplorrhini	Hominoidea	Hominidae	Homininae	n	n	Gorilla	n	Gorilla gorilla	Gorilla gorilla gorilla
Reads_contig_10534	470487753	root	Bacteria	n	n	Bacteroidetes/Chlorobi group	Bacteroidetes	n	n	Flavobacteriia	n	n	Flavobacteriales	n	n	Flavobacteriaceae	n	n	n	Weeksella	n	Weeksella virosa	n
Reads_contig_10536	526125113	root	Bacteria	n	n	n	Proteobacteria	n	n	Gammaproteobacteria	n	n	Enterobacteriales	n	n	Enterobacteriaceae	n	n	n	Salmonella	n	Salmonella bongori	n
Reads_contig_10538	336174468	root	Bacteria	n	n	n	n	n	n	n	n	n	n	n	n	n	n	n	n	n	n	uncultured bacterium	n
Reads_contig_10541	453758296	root	Eukaryota	n	n	n	n	n	n	n	n	n	Kinetoplastida	n	n	Trypanosomatidae	n	n	n	n	n	Trypanosomatidae sp. MCZ-14	n
Reads_contig_10544	392583875	root	Eukaryota	Metazoa	n	n	Chordata	Craniata	Gnathostomata	Mammalia	n	Euarchontoglires	Primates	Haplorrhini	Hominoidea	Hominidae	Homininae	n	n	Homo	n	Homo sapiens	n
Reads_contig_10545	485099149	root	Bacteria	n	n	n	Cyanobacteria	n	n	n	Oscillatoriophycideae	n	Chroococcales	n	n	n	n	n	n	Chamaesiphon	n	Chamaesiphon minutus	n
Reads_contig_1055	485099158	root	Bacteria	n	n	n	Cyanobacteria	n	n	n	Oscillatoriophycideae	n	Oscillatoriales	n	n	n	n	n	n	Oscillatoria	n	Oscillatoria nigro-viridis	n
Reads_contig_10553	356935631	root	Bacteria	n	n	n	n	n	n	n	n	n	n	n	n	n	n	n	n	n	n	uncultured bacterium	n
Reads_contig_10556	347586250	root	Bacteria	n	n	Fibrobacteres/Acidobacteria group	Acidobacteria	n	n	n	n	n	n	n	n	n	n	n	n	Candidatus Chloracidobacterium	n	Candidatus Chloracidobacterium thermophilum	n
Reads_contig_10557	444737527	root	Bacteria	n	n	Fibrobacteres/Acidobacteria group	Acidobacteria	n	n	n	n	n	n	n	n	n	n	n	n	n	n	uncultured Acidobacteria bacterium	n
Reads_contig_10560	526265132	root	Bacteria	n	n	n	Proteobacteria	n	n	Betaproteobacteria	n	n	Burkholderiales	n	n	Burkholderiaceae	n	n	n	Burkholderia	n	Burkholderia pseudomallei	n
Reads_contig_10565	378463772	root	Eukaryota	Metazoa	n	n	Annelida	n	n	Polychaeta	Sipuncula	n	Golfingiida	n	n	Golfingiidae	n	n	n	Golfingia	n	Golfingia elongata	n
Reads_contig_10568	406045961	root	Bacteria	n	n	n	n	n	n	n	n	n	n	n	n	n	n	n	n	n	n	uncultured bacterium	n
Reads_contig_10571	404425902	root	Eukaryota	n	n	n	n	Intramacronucleata	n	Oligohymenophorea	Scuticociliatia	n	Pleuronematida	n	n	n	n	n	n	Wilbertia	n	Wilbertia typica	n
Reads_contig_10573	525468700	root	Bacteria	n	n	n	n	n	n	n	n	n	n	n	n	n	n	n	n	n	n	uncultured bacterium	n
Reads_contig_10575	346230323	root	Bacteria	n	n	n	n	n	n	n	n	n	n	n	n	n	n	n	n	n	n	uncultured bacterium	n
Reads_contig_1058	342351255	root	Bacteria	n	n	Bacteroidetes/Chlorobi group	Bacteroidetes	n	n	Cytophagia	n	n	Cytophagales	n	n	Cyclobacteriaceae	n	n	n	Cyclobacterium	n	Cyclobacterium marinum	n
Reads_contig_10582	477541187	root	Eukaryota	n	n	n	n	n	n	n	n	n	n	n	n	n	n	n	n	n	n	uncultured eukaryote	n
Reads_contig_10588	291196051	root	Eukaryota	Viridiplantae	n	n	Chlorophyta	n	n	Ulvophyceae	n	n	Cladophorales	n	n	Cladophoraceae	n	n	n	Chaetomorpha	n	Chaetomorpha sp. HV709	n
Reads_contig_10596	371782092	root	Eukaryota	Viridiplantae	n	n	Chlorophyta	n	n	Chlorophyceae	n	n	Chaetophorales	n	n	n	n	n	n	Stigeoclonium	n	Stigeoclonium helveticum	n
Reads_contig_106	116739709	root	Eukaryota	n	n	n	Bacillariophyta	n	n	Bacillariophyceae	n	n	Naviculales	n	n	Phaeodactylaceae	n	n	n	Phaeodactylum	n	Phaeodactylum tricornutum	n
Reads_contig_10600	187481109	root	Bacteria	n	n	n	n	n	n	n	n	n	n	n	n	n	n	n	n	n	n	uncultured bacterium	n
Reads_contig_10606	512124087	root	Eukaryota	Viridiplantae	n	n	Streptophyta	n	n	Liliopsida	commelinids	n	Poales	n	n	Poaceae	Panicoideae	Paspaleae	Paspalinae	Lecomtella	n	Lecomtella madagascariensis	n
Reads_contig_10618	511635835	root	Eukaryota	Fungi	Dikarya	n	Basidiomycota	n	n	n	n	n	n	n	n	n	n	n	n	n	n	Basidiomycota sp. 4 HFP-2013	n
Reads_contig_10622	371782091	root	Eukaryota	Viridiplantae	n	n	Chlorophyta	n	n	Chlorophyceae	n	n	Sphaeropleales	n	n	Hydrodictyaceae	n	n	n	Hydrodictyon	n	Hydrodictyon reticulatum	n
Reads_contig_10627	400540699	root	Bacteria	n	n	n	n	n	n	n	n	n	n	n	n	n	n	n	n	n	n	uncultured bacterium	n
Reads_contig_10637	526150211	root	Eukaryota	Metazoa	n	n	Chordata	Craniata	Gnathostomata	Mammalia	n	Euarchontoglires	Primates	Haplorrhini	Hominoidea	Hominidae	Homininae	n	n	Homo	n	Homo sapiens	n
Reads_contig_10645	516559921	root	Bacteria	n	n	n	n	n	n	n	n	n	n	n	n	n	n	n	n	n	n	uncultured bacterium	n
Reads_contig_10646	462512413	root	Bacteria	n	n	n	Proteobacteria	n	n	Gammaproteobacteria	n	n	Pseudomonadales	n	n	Pseudomonadaceae	n	n	n	Pseudomonas	n	Pseudomonas fluorescens	n
Reads_contig_10647	453201388	root	Bacteria	n	n	n	Proteobacteria	n	n	Gammaproteobacteria	n	n	Pseudomonadales	n	n	Moraxellaceae	n	n	n	Moraxella	Moraxella	uncultured Moraxella sp.	n
Reads_contig_1065	23393865	root	Eukaryota	Viridiplantae	n	n	Streptophyta	n	n	Zygnemophyceae	n	n	Desmidiales	n	n	Closteriaceae	n	n	n	Closterium	n	Closterium calosporum	n
Reads_contig_10651	485099158	root	Bacteria	n	n	n	Cyanobacteria	n	n	n	Oscillatoriophycideae	n	Oscillatoriales	n	n	n	n	n	n	Oscillatoria	n	Oscillatoria nigro-viridis	n
Reads_contig_10654	189458692	root	Eukaryota	Fungi	n	n	Glomeromycota	n	n	Archaeosporomycetes	n	n	Archaeosporales	n	n	Geosiphonaceae	n	n	n	Geosiphon	n	Geosiphon pyriformis	n
Reads_contig_10662	302191744	root	Bacteria	n	n	n	Proteobacteria	n	n	Alphaproteobacteria	n	n	Caulobacterales	n	n	Caulobacteraceae	n	n	n	Brevundimonas	n	Brevundimonas subvibrioides	n
Reads_contig_10666	375300680	root	Bacteria	n	n	n	Firmicutes	n	n	Clostridia	n	n	Clostridiales	n	n	Eubacteriaceae	n	n	n	Acetobacterium	n	Acetobacterium woodii	n
Reads_contig_10671	511200348	root	Bacteria	n	n	n	n	n	n	n	n	n	n	n	n	n	n	n	n	n	n	uncultured bacterium	n
Reads_contig_10674	470477993	root	Bacteria	n	n	n	Proteobacteria	n	n	Alphaproteobacteria	n	n	Sphingomonadales	n	n	Sphingomonadaceae	n	n	n	Sphingopyxis	n	Sphingopyxis alaskensis	n
Reads_contig_10681	520992889	root	Eukaryota	Fungi	Dikarya	n	Basidiomycota	n	n	Tremellomycetes	n	n	Cystofilobasidiales	n	n	Cystofilobasidiaceae	n	n	n	Cystofilobasidium	n	Cystofilobasidium ferigula	n
Reads_contig_1069	387235410	root	Eukaryota	n	n	n	n	n	n	Foraminifera	n	n	Rotaliida	n	Virgulinellacea	n	n	n	n	n	n	Virgulinella fragilis	n
Reads_contig_10691	470487156	root	Bacteria	n	n	Bacteroidetes/Chlorobi group	Bacteroidetes	n	n	Bacteroidia	n	n	Bacteroidales	n	n	Porphyromonadaceae	n	n	n	Paludibacter	n	Paludibacter propionicigenes	n
Reads_contig_10693	449327163	root	Eukaryota	n	n	n	n	n	n	n	n	n	Pavlovales	n	n	Pavlovaceae	n	n	n	Pavlova	n	Pavlova lutheri	n
Reads_contig_10694	257071697	root	Eukaryota	Viridiplantae	n	n	Chlorophyta	n	n	Trebouxiophyceae	n	n	Chlorellales	n	n	Chlorellaceae	n	n	n	Chlorella	n	Chlorella sp. MCCS 031	n
Reads_contig_10695	290800709	root	Bacteria	n	n	n	n	n	n	n	n	n	n	n	n	n	n	n	n	n	n	uncultured bacterium	n
Reads_contig_10699	327342692	root	Eukaryota	Metazoa	n	n	Arthropoda	Crustacea	n	Malacostraca	Eumalacostraca	Peracarida	Isopoda	Asellota	Aselloidea	Asellidae	n	n	n	Asellus	n	Asellus hilgendorfii	n
Reads_contig_107	291415303	root	Eukaryota	Metazoa	n	n	Chordata	Craniata	Gnathostomata	Mammalia	n	Euarchontoglires	Lagomorpha	n	n	Leporidae	n	n	n	Oryctolagus	n	Oryctolagus cuniculus	n
Reads_contig_10700	484580161	root	Bacteria	n	n	n	Proteobacteria	n	n	Alphaproteobacteria	n	n	Rhizobiales	n	n	Hyphomicrobiaceae	n	n	n	Hyphomicrobium	n	Hyphomicrobium denitrificans	n
Reads_contig_10707	375300680	root	Bacteria	n	n	n	Firmicutes	n	n	Clostridia	n	n	Clostridiales	n	n	Eubacteriaceae	n	n	n	Acetobacterium	n	Acetobacterium woodii	n
Reads_contig_10708	426348975	root	Eukaryota	Metazoa	n	n	Chordata	Craniata	Gnathostomata	Mammalia	n	Euarchontoglires	Primates	Haplorrhini	Hominoidea	Hominidae	Homininae	n	n	Gorilla	n	Gorilla gorilla	Gorilla gorilla gorilla
Reads_contig_10713	527122546	root	Bacteria	n	n	n	Firmicutes	n	n	Bacilli	n	n	Lactobacillales	n	n	Streptococcaceae	n	n	n	Streptococcus	n	Streptococcus lutetiensis	n
Reads_contig_10717	291260255	root	Bacteria	n	n	n	n	n	n	n	n	n	n	n	n	n	n	n	n	n	n	uncultured bacterium	n
Reads_contig_1072	526150211	root	Eukaryota	Metazoa	n	n	Chordata	Craniata	Gnathostomata	Mammalia	n	Euarchontoglires	Primates	Haplorrhini	Hominoidea	Hominidae	Homininae	n	n	Homo	n	Homo sapiens	n
Reads_contig_10720	494114386	root	Bacteria	n	n	n	Cyanobacteria	n	n	n	n	n	n	n	n	n	n	n	n	n	n	cyanobacterium enrichment culture clone CAWBG82	n
Reads_contig_10726	321808533	root	Bacteria	n	n	n	n	n	n	n	n	n	n	n	n	n	n	n	n	n	n	uncultured bacterium	n
Reads_contig_10727	293325240	root	Bacteria	n	n	n	Proteobacteria	n	n	Gammaproteobacteria	n	n	Alteromonadales	n	n	Shewanellaceae	n	n	n	Shewanella	n	Shewanella violacea	n
Reads_contig_1073	526131734	root	Bacteria	n	n	n	Proteobacteria	n	n	Gammaproteobacteria	n	n	Pseudomonadales	n	n	Moraxellaceae	n	n	n	Acinetobacter	n	Acinetobacter johnsonii	n
Reads_contig_10730	526132026	root	Bacteria	n	n	n	n	n	n	n	n	n	n	n	n	n	n	n	n	n	n	uncultured bacterium	n
Reads_contig_10732	527169958	root	Bacteria	n	n	n	Firmicutes	n	n	n	n	n	n	n	n	n	n	n	n	n	n	uncultured Firmicutes bacterium	n
Reads_contig_10735	343461404	root	Bacteria	n	n	n	Proteobacteria	n	n	Alphaproteobacteria	n	n	Rhodobacterales	n	n	Rhodobacteraceae	n	n	n	Ketogulonicigenium	n	Ketogulonicigenium vulgare	n
Reads_contig_10736	5953	root	Eukaryota	Metazoa	n	n	Rotifera	n	n	Monogononta	n	n	Ploimida	n	n	Brachionidae	n	n	n	Brachionus	n	Brachionus plicatilis	n
Reads_contig_10747	485099167	root	Bacteria	n	n	n	Proteobacteria	delta/epsilon subdivisions	n	Deltaproteobacteria	n	n	Bdellovibrionales	n	n	Bdellovibrionaceae	n	n	n	Bdellovibrio	n	Bdellovibrio bacteriovorus	n
Reads_contig_10751	523842436	root	Bacteria	n	n	n	n	n	n	n	n	n	n	n	n	n	n	n	n	n	n	uncultured bacterium	n
Reads_contig_10758	452095494	root	Bacteria	n	n	n	n	n	n	n	n	n	n	n	n	n	n	n	n	n	n	uncultured bacterium	n
Reads_contig_10769	516561889	root	Bacteria	n	n	Chlamydiae/Verrucomicrobia group	Verrucomicrobia	n	n	Verrucomicrobiae	n	n	Verrucomicrobiales	n	n	Verrucomicrobiaceae	n	n	n	Prosthecobacter	n	uncultured Prosthecobacter sp.	n
Reads_contig_10781	410037929	root	Eukaryota	Metazoa	n	n	Chordata	Craniata	Gnathostomata	Mammalia	n	Euarchontoglires	Primates	Haplorrhini	Hominoidea	Hominidae	Homininae	n	n	Pan	n	Pan troglodytes	n
Reads_contig_10783	327533301	root	Bacteria	n	n	Bacteroidetes/Chlorobi group	Bacteroidetes	n	n	n	n	n	n	n	n	n	n	n	n	n	n	uncultured Bacteroidetes bacterium	n
Reads_contig_10785	126513414	root	Bacteria	n	n	n	Planctomycetes	n	n	Planctomycetia	n	n	Planctomycetales	n	n	n	n	n	n	n	n	uncultured planctomycete	n
Reads_contig_1079	256599886	NULL	256599886
Reads_contig_10797	452192513	root	Bacteria	n	n	n	Actinobacteria	n	n	Actinobacteria	Actinobacteridae	n	Actinomycetales	Frankineae	n	Frankiaceae	n	n	n	Frankia	n	Frankia alni	n
Reads_contig_10804	523453887	root	Bacteria	n	n	n	Actinobacteria	n	n	Actinobacteria	Actinobacteridae	n	Actinomycetales	Frankineae	n	Geodermatophilaceae	n	n	n	Geodermatophilus	n	uncultured Geodermatophilus sp.	n
Reads_contig_10805	388331445	root	Bacteria	n	n	n	n	n	n	n	n	n	n	n	n	n	n	n	n	n	n	uncultured bacterium	n
Reads_contig_10810	514052684	root	Eukaryota	Metazoa	n	n	Chordata	Craniata	Gnathostomata	Mammalia	n	Euarchontoglires	Primates	Haplorrhini	Hominoidea	Hominidae	Homininae	n	n	Homo	n	Homo sapiens	n
Reads_contig_10813	511202512	root	Eukaryota	Viridiplantae	n	n	Chlorophyta	n	n	Chlorophyceae	n	n	Sphaeropleales	n	n	Scenedesmaceae	n	n	n	n	n	uncultured Scenedesmus	n
Reads_contig_10815	269799186	root	Eukaryota	Fungi	n	n	Glomeromycota	n	n	Glomeromycetes	n	n	Glomerales	n	n	Glomeraceae	n	n	n	n	n	uncultured Glomus	n
Reads_contig_10819	3298520	root	Eukaryota	Viridiplantae	n	n	Chlorophyta	n	n	Trebouxiophyceae	n	n	Chlorellales	n	n	Chlorellaceae	n	n	n	Chlorella	n	Chlorella sp. ATCC11469	n
Reads_contig_10827	508078680	root	Bacteria	n	n	Bacteroidetes/Chlorobi group	Bacteroidetes	n	n	Flavobacteriia	n	n	Flavobacteriales	n	n	Flavobacteriaceae	n	n	n	Flavobacterium	n	Flavobacterium psychrophilum	n
Reads_contig_10828	291262611	root	Eukaryota	n	n	n	n	n	n	n	n	n	n	n	n	n	n	n	n	n	n	uncultured eukaryote	n
Reads_contig_10836	478683567	root	Eukaryota	Metazoa	n	n	Gastrotricha	n	n	n	n	n	Chaetonotida	Paucitubulatina	n	Chaetonotidae	n	n	n	Lepidodermella	n	Lepidodermella squamata	n
Reads_contig_10837	485099158	root	Bacteria	n	n	n	Cyanobacteria	n	n	n	Oscillatoriophycideae	n	Oscillatoriales	n	n	n	n	n	n	Oscillatoria	n	Oscillatoria nigro-viridis	n
Reads_contig_10841	334851174	root	Eukaryota	Viridiplantae	n	n	Chlorophyta	n	n	Chlorophyceae	n	n	Chaetophorales	n	n	Schizomeridaceae	n	n	n	Schizomeris	n	Schizomeris leibleinii	n
Reads_contig_10847	523499937	root	Bacteria	n	n	n	n	n	n	n	n	n	n	n	n	n	n	n	n	n	n	uncultured bacterium	n
Reads_contig_1085	83743967	root	Bacteria	n	n	n	n	n	n	n	n	n	n	n	n	n	n	n	n	n	n	uncultured bacterium	n
Reads_contig_10858	381376528	root	Bacteria	n	n	n	Proteobacteria	n	n	Betaproteobacteria	n	n	Burkholderiales	n	n	n	n	n	n	Rubrivivax	n	Rubrivivax gelatinosus	n
Reads_contig_1086	526149995	root	Eukaryota	Metazoa	n	n	Chordata	Craniata	Gnathostomata	Mammalia	n	Euarchontoglires	Primates	Haplorrhini	Hominoidea	Hominidae	Homininae	n	n	Homo	n	Homo sapiens	n
Reads_contig_10862	339433797	root	Eukaryota	Fungi	Dikarya	n	Ascomycota	Pezizomycotina	n	Sordariomycetes	Hypocreomycetidae	n	Hypocreales	n	n	Nectriaceae	n	n	n	Fusarium	n	Fusarium solani	n
Reads_contig_10863	356459100	root	Eukaryota	n	n	n	n	n	n	n	n	n	n	n	n	n	n	n	n	n	n	uncultured eukaryote	n
Reads_contig_10864	339895767	root	Eukaryota	Metazoa	n	n	Chordata	Craniata	Gnathostomata	Mammalia	n	Euarchontoglires	Primates	Haplorrhini	Hominoidea	Hominidae	Homininae	n	n	Homo	n	Homo sapiens	n
Reads_contig_10865	110283346	root	Bacteria	n	n	n	Proteobacteria	n	n	Alphaproteobacteria	n	n	Rhizobiales	n	n	Phyllobacteriaceae	n	n	n	Chelativorans	n	Chelativorans sp. BNC1	n
Reads_contig_10870	492002190	root	Bacteria	n	n	n	Actinobacteria	n	n	Actinobacteria	Actinobacteridae	n	Actinomycetales	Micromonosporineae	n	Micromonosporaceae	n	n	n	Actinoplanes	n	Actinoplanes sp. N902-109	n
Reads_contig_10875	511193304	root	Bacteria	n	n	Bacteroidetes/Chlorobi group	Bacteroidetes	n	n	Flavobacteriia	n	n	Flavobacteriales	n	n	Flavobacteriaceae	n	n	n	n	n	uncultured Flavobacteriaceae bacterium	n
Reads_contig_10878	426391190	root	Eukaryota	Metazoa	n	n	Chordata	Craniata	Gnathostomata	Mammalia	n	Euarchontoglires	Primates	Haplorrhini	Hominoidea	Hominidae	Homininae	n	n	Gorilla	n	Gorilla gorilla	Gorilla gorilla gorilla
Reads_contig_10886	407232326	root	Eukaryota	Fungi	n	n	n	n	n	n	n	n	n	n	n	n	n	n	n	n	n	uncultured fungus	n
Reads_contig_10895	238553453	root	Bacteria	n	n	n	n	n	n	n	n	n	n	n	n	n	n	n	n	n	n	uncultured bacterium	n
Reads_contig_10896	470488283	root	Bacteria	n	n	n	Proteobacteria	n	n	Gammaproteobacteria	n	n	Pseudomonadales	n	n	Pseudomonadaceae	n	n	n	Pseudomonas	n	Pseudomonas brassicacearum	Pseudomonas brassicacearum subsp. brassicacearum
Reads_contig_109	485601478	root	Eukaryota	Metazoa	n	n	Chordata	Craniata	Gnathostomata	Mammalia	n	Euarchontoglires	Primates	Haplorrhini	Hominoidea	Hominidae	Homininae	n	n	Homo	n	Homo sapiens	n
Reads_contig_10904	456651067	root	Eukaryota	Viridiplantae	n	n	Chlorophyta	n	n	Trebouxiophyceae	n	n	Chlorellales	n	n	Chlorellaceae	n	n	n	Chlorella	n	Chlorella sp. BUM11008	n
Reads_contig_10906	329308025	root	Bacteria	n	n	n	Proteobacteria	n	n	Betaproteobacteria	n	n	Burkholderiales	n	n	Comamonadaceae	n	n	n	Alicycliphilus	n	Alicycliphilus denitrificans	n
Reads_contig_1091	470482878	root	Bacteria	n	n	n	Proteobacteria	n	n	Alphaproteobacteria	n	n	Caulobacterales	n	n	Caulobacteraceae	n	n	n	Caulobacter	n	Caulobacter sp. K31	n
Reads_contig_10913	527102770	root	Eukaryota	Viridiplantae	n	n	Chlorophyta	n	n	Chlorophyceae	n	n	Sphaeropleales	n	n	Scenedesmaceae	n	n	n	Scenedesmus	n	Scenedesmus vacuolatus	n
Reads_contig_10922	524453462	root	Bacteria	n	n	n	n	n	n	n	n	n	n	n	n	n	n	n	n	n	n	uncultured bacterium	n
Reads_contig_10925	472379149	root	Eukaryota	Metazoa	n	n	Chordata	Craniata	Gnathostomata	Mammalia	n	Laurasiatheria	Carnivora	Caniformia	n	Odobenidae	n	n	n	Odobenus	n	Odobenus rosmarus	Odobenus rosmarus divergens
Reads_contig_10930	523435879	root	Bacteria	n	n	n	Actinobacteria	n	n	Actinobacteria	Actinobacteridae	n	Actinomycetales	Corynebacterineae	n	Mycobacteriaceae	n	n	n	Mycobacterium	n	Mycobacterium tuberculosis	n
Reads_contig_10936	500239649	root	Bacteria	n	n	n	Proteobacteria	n	n	Gammaproteobacteria	n	n	Pseudomonadales	n	n	Pseudomonadaceae	n	n	n	Pseudomonas	n	Pseudomonas protegens	n
Reads_contig_10937	427920544	root	Eukaryota	Viridiplantae	n	n	Chlorophyta	n	n	Chlorophyceae	n	n	Chlamydomonadales	n	n	Volvocaceae	n	n	n	Pleodorina	n	Pleodorina starrii	n
Reads_contig_10947	53854776	root	Bacteria	n	n	n	n	n	n	n	n	n	n	n	n	n	n	n	n	n	n	uncultured bacterium	n
Reads_contig_1095	451991331	root	Eukaryota	Fungi	Dikarya	n	Basidiomycota	n	n	Agaricomycetes	Agaricomycetidae	n	Agaricales	n	n	n	n	n	n	n	n	Agaricales sp. AFP1	n
Reads_contig_1096	526641995	root	Bacteria	n	n	n	Proteobacteria	n	n	Gammaproteobacteria	n	n	Chromatiales	n	n	Ectothiorhodospiraceae	n	n	n	Spiribacter	n	Spiribacter salinus	n
Reads_contig_10967	166857509	root	Bacteria	n	n	n	Proteobacteria	n	n	Gammaproteobacteria	n	n	Pseudomonadales	n	n	Pseudomonadaceae	n	n	n	Pseudomonas	n	Pseudomonas putida	n
Reads_contig_10970	472247168	root	Bacteria	n	n	n	Proteobacteria	n	n	Gammaproteobacteria	n	n	Pseudomonadales	n	n	Pseudomonadaceae	n	n	n	Pseudomonas	n	Pseudomonas denitrificans	n
Reads_contig_10971	188090767	root	Eukaryota	Metazoa	n	n	Chordata	Craniata	Gnathostomata	Amphibia	n	Batrachia	Anura	Neobatrachia	Ranoidea	Ranidae	n	n	n	Hylarana	n	Hylarana siberu	n
Reads_contig_10972	440657922	root	Bacteria	n	n	n	n	n	n	n	n	n	n	n	n	n	n	n	n	n	n	uncultured bacterium	n
Reads_contig_10974	525755283	root	Bacteria	n	n	n	n	n	n	n	n	n	n	n	n	n	n	n	n	n	n	uncultured bacterium	n
Reads_contig_10975	516558531	root	Bacteria	n	n	n	n	n	n	n	n	n	n	n	n	n	n	n	n	n	n	uncultured marine bacterium	n
Reads_contig_10977	514718592	root	Eukaryota	Metazoa	n	n	Chordata	Craniata	Gnathostomata	Aves	n	Neognathae	Anseriformes	n	n	Anatidae	n	n	n	Anas	n	Anas platyrhynchos	n
Reads_contig_10981	356874692	root	Bacteria	n	n	n	n	n	n	n	n	n	n	n	n	n	n	n	n	n	n	uncultured bacterium	n
Reads_contig_10982	370989051	root	n	n	n	n	n	n	n	n	n	n	n	n	n	n	n	n	n	n	n	Reporter vector pCol2_P/E_-bgyg	n
Reads_contig_10983	518835569	root	Eukaryota	Metazoa	n	n	Chordata	Craniata	Gnathostomata	Mammalia	n	Euarchontoglires	Primates	Haplorrhini	Hominoidea	Hominidae	Homininae	n	n	Homo	n	Homo sapiens	n
Reads_contig_10985	517316688	root	Eukaryota	Fungi	Dikarya	n	Ascomycota	Pezizomycotina	n	Sordariomycetes	Hypocreomycetidae	n	Hypocreales	n	n	Nectriaceae	n	n	n	Fusarium	n	Fusarium fujikuroi	n
Reads_contig_10986	512000498	root	Eukaryota	Metazoa	n	n	Chordata	Craniata	Gnathostomata	Mammalia	n	Laurasiatheria	Carnivora	Caniformia	n	Mustelidae	Mustelinae	n	n	Mustela	n	Mustela putorius	Mustela putorius furo
Reads_contig_10990	330968701	root	Bacteria	n	n	n	Proteobacteria	n	n	Gammaproteobacteria	n	n	Enterobacteriales	n	n	n	n	n	n	n	n	Enterobacteriaceae bacterium enrichment culture clone PTmrs12	n
Reads_contig_10991	315593157	root	Bacteria	n	n	n	Proteobacteria	n	n	Betaproteobacteria	n	n	Burkholderiales	n	n	Comamonadaceae	n	n	n	Variovorax	n	Variovorax paradoxus	n
Reads_contig_10992	426265132	root	Bacteria	n	n	n	Proteobacteria	n	n	Gammaproteobacteria	n	n	Pseudomonadales	n	n	Pseudomonadaceae	n	n	n	Pseudomonas	n	Pseudomonas sp. UW4	n
Reads_contig_10995	291261152	root	Bacteria	n	n	n	n	n	n	n	n	n	n	n	n	n	n	n	n	n	n	uncultured bacterium	n
Reads_contig_10996	441475833	root	Eukaryota	n	n	n	n	n	n	n	n	n	n	n	n	n	n	n	n	n	n	Amoebozoa sp. SZA36	n
Reads_contig_10998	506956736	root	Bacteria	n	n	n	n	n	n	n	n	n	n	n	n	n	n	n	n	n	n	uncultured bacterium	n
Reads_contig_11	507147473	root	Bacteria	n	n	n	n	n	n	n	n	n	n	n	n	n	n	n	n	n	n	uncultured bacterium	n
Reads_contig_110	291415303	root	Eukaryota	Metazoa	n	n	Chordata	Craniata	Gnathostomata	Mammalia	n	Euarchontoglires	Lagomorpha	n	n	Leporidae	n	n	n	Oryctolagus	n	Oryctolagus cuniculus	n
Reads_contig_11003	46369982	root	Eukaryota	n	n	n	Bacillariophyta	n	n	Bacillariophyceae	n	n	n	n	n	Bacillariaceae	n	n	n	Nitzschia	n	Nitzschia laevis	n
Reads_contig_11006	441645792	root	Eukaryota	Metazoa	n	n	Chordata	Craniata	Gnathostomata	Mammalia	n	Euarchontoglires	Primates	Haplorrhini	Hominoidea	Hylobatidae	n	n	n	Nomascus	n	Nomascus leucogenys	n
Reads_contig_11008	315055252	root	Eukaryota	Fungi	Dikarya	n	Ascomycota	Pezizomycotina	n	Eurotiomycetes	Eurotiomycetidae	n	Onygenales	n	n	Arthrodermataceae	n	n	n	Arthroderma	n	Arthroderma gypseum	n
Reads_contig_11009	410124442	root	Bacteria	n	n	n	Proteobacteria	n	n	Alphaproteobacteria	n	n	n	n	n	n	n	n	n	n	n	uncultured alpha proteobacterium	n
Reads_contig_11010	511200118	root	Bacteria	n	n	n	n	n	n	n	n	n	n	n	n	n	n	n	n	n	n	uncultured bacterium	n
Reads_contig_11021	410699519	root	Bacteria	n	n	n	Planctomycetes	n	n	Planctomycetia	n	n	Planctomycetales	n	n	Planctomycetaceae	n	n	n	Singulisphaera	n	uncultured Singulisphaera sp.	n
Reads_contig_11023	516546493	root	Bacteria	n	n	n	n	n	n	n	n	n	n	n	n	n	n	n	n	n	n	uncultured bacterium	n
Reads_contig_11027	390421916	root	Bacteria	n	n	Bacteroidetes/Chlorobi group	Bacteroidetes	n	n	Bacteroidia	n	n	Bacteroidales	n	n	Rikenellaceae	n	n	n	Alistipes	n	Alistipes finegoldii	n
Reads_contig_11028	442771917	root	Bacteria	n	n	n	n	n	n	n	n	n	n	n	n	n	n	n	n	n	n	uncultured bacterium A1Q1_fos_1134	n
Reads_contig_11035	519419817	root	Eukaryota	n	n	n	n	Intramacronucleata	n	Prostomatea	n	n	Prorodontida	n	n	Colepidae	n	n	n	Coleps	n	Coleps hirtus	n
Reads_contig_11039	301031158	root	Eukaryota	Metazoa	n	n	Arthropoda	Crustacea	n	Branchiopoda	Phyllopoda	n	Notostraca	n	n	Triopsidae	n	n	n	Triops	n	Triops cancriformis	n
Reads_contig_1104	9885791	root	Eukaryota	n	n	n	Bacillariophyta	n	n	Bacillariophyceae	n	n	n	n	n	Bacillariaceae	n	n	n	Cylindrotheca	n	Cylindrotheca closterium	n
Reads_contig_11040	342328985	root	Eukaryota	Metazoa	n	n	Arthropoda	n	Hexapoda	Insecta	Neoptera	n	Diptera	Nematocera	Chironomoidea	Chironomidae	n	n	n	n	n	Chironomidae sp. SB-2011	n
Reads_contig_11043	407830156	root	Bacteria	n	n	n	n	n	n	n	n	n	n	n	n	n	n	n	n	n	n	uncultured bacterium	n
Reads_contig_11050	470489618	root	Bacteria	n	n	Bacteroidetes/Chlorobi group	Bacteroidetes	n	n	Sphingobacteriia	n	n	Sphingobacteriales	n	n	n	n	n	n	Niastella	n	Niastella koreensis	n
Reads_contig_11054	526302445	root	Bacteria	n	n	n	Cyanobacteria	n	n	n	n	n	n	n	n	n	n	n	n	n	n	uncultured cyanobacterium	n
Reads_contig_11057	384482801	root	Eukaryota	Metazoa	n	n	Cnidaria	n	n	n	n	n	Bivalvulida	Platysporina	n	Myxobolidae	n	n	n	Henneguya	n	Henneguya doneci	n
Reads_contig_11058	334728683	root	Bacteria	n	n	n	Proteobacteria	n	n	Betaproteobacteria	n	n	Burkholderiales	n	n	Comamonadaceae	n	n	n	Ramlibacter	n	Ramlibacter tataouinensis	n
Reads_contig_11060	345842462	root	Eukaryota	Metazoa	n	n	Chordata	Craniata	Gnathostomata	Mammalia	n	Euarchontoglires	Primates	Haplorrhini	Hominoidea	Hominidae	Homininae	n	n	Homo	n	Homo sapiens	n
Reads_contig_11061	523499914	root	Bacteria	n	n	n	n	n	n	n	n	n	n	n	n	n	n	n	n	n	n	uncultured bacterium	n
Reads_contig_11062	441669679	root	Eukaryota	Metazoa	n	n	Chordata	Craniata	Gnathostomata	Mammalia	n	Euarchontoglires	Primates	Haplorrhini	Hominoidea	Hylobatidae	n	n	n	Nomascus	n	Nomascus leucogenys	n
Reads_contig_11063	2414483	root	Eukaryota	n	n	n	n	n	n	n	n	n	Kinetoplastida	n	n	Trypanosomatidae	Leishmaniinae	n	n	Crithidia	n	Crithidia fasciculata	n
Reads_contig_11065	526131683	root	Bacteria	n	n	n	Proteobacteria	n	n	Gammaproteobacteria	n	n	Pseudomonadales	n	n	Pseudomonadaceae	n	n	n	Pseudomonas	n	Pseudomonas stutzeri	n
Reads_contig_11073	526296467	root	Bacteria	n	n	n	n	n	n	n	n	n	n	n	n	n	n	n	n	n	n	uncultured bacterium	n
Reads_contig_11079	124518390	root	Eukaryota	Metazoa	n	n	Chordata	Craniata	Gnathostomata	Amphibia	n	Batrachia	Anura	Neobatrachia	Hyloidea	Bufonidae	n	n	n	Amazophrynella	n	Amazophrynella minuta	n
Reads_contig_11084	339433915	root	Eukaryota	Metazoa	n	n	Arthropoda	n	Hexapoda	Insecta	Neoptera	n	Diptera	Nematocera	Sciaroidea	Cecidomyiidae	Cecidomyiinae	Cecidomyiini	n	Endaphis	n	Endaphis fugitiva	n
Reads_contig_11087	408440883	root	Eukaryota	Viridiplantae	n	n	Chlorophyta	n	n	Chlorophyceae	n	n	Sphaeropleales	n	n	Scenedesmaceae	n	n	n	Acutodesmus	n	Acutodesmus obliquus	n
Reads_contig_11089	325994988	root	Bacteria	n	n	n	n	n	n	n	n	n	n	n	n	n	n	n	n	n	n	uncultured bacterium	n
Reads_contig_11091	526299780	root	Bacteria	n	n	n	Actinobacteria	n	n	Actinobacteria	Actinobacteridae	n	Actinomycetales	Micrococcineae	n	Micrococcaceae	n	n	n	Micrococcus	n	Micrococcus luteus	n
Reads_contig_111	407079767	root	Eukaryota	n	n	n	n	n	n	Synurophyceae	n	n	Synurales	n	n	Mallomonadaceae	n	n	n	Mallomonas	n	Mallomonas adamas	n
Reads_contig_11101	354549638	root	Eukaryota	n	n	n	n	n	n	n	n	n	n	n	n	n	n	n	n	n	n	uncultured eukaryote	n
Reads_contig_11108	527122172	root	Bacteria	n	n	n	n	n	n	n	n	n	n	n	n	n	n	n	n	n	n	syncytium symbiont of Diaphorina citri	n
Reads_contig_11109	334086067	root	Eukaryota	n	n	n	n	n	n	n	n	n	Choanoflagellida	n	n	Codonosigidae	n	n	n	Codosiga	n	Codosiga botrytis	n
Reads_contig_1111	118420095	root	Eukaryota	n	n	n	n	n	n	n	n	n	n	n	n	n	n	n	n	n	n	uncultured eukaryote	n
Reads_contig_11110	485601478	root	Eukaryota	Metazoa	n	n	Chordata	Craniata	Gnathostomata	Mammalia	n	Euarchontoglires	Primates	Haplorrhini	Hominoidea	Hominidae	Homininae	n	n	Homo	n	Homo sapiens	n
Reads_contig_11111	521014486	root	Bacteria	n	n	n	Proteobacteria	n	n	Gammaproteobacteria	n	n	Pseudomonadales	n	n	Moraxellaceae	n	n	n	Psychrobacter	n	Psychrobacter sp. G	n
Reads_contig_11118	520189876	root	Eukaryota	Metazoa	n	n	Chordata	Craniata	Gnathostomata	Mammalia	n	Euarchontoglires	Primates	Haplorrhini	Hominoidea	Hominidae	Homininae	n	n	Homo	n	Homo sapiens	n
Reads_contig_11119	523710812	root	Eukaryota	Viridiplantae	n	n	Streptophyta	n	n	n	rosids	n	Rosales	n	n	Rhamnaceae	n	Rhamneae	n	Frangula	n	Frangula alnus	Frangula alnus subsp. alnus
Reads_contig_11121	508078680	root	Bacteria	n	n	Bacteroidetes/Chlorobi group	Bacteroidetes	n	n	Flavobacteriia	n	n	Flavobacteriales	n	n	Flavobacteriaceae	n	n	n	Flavobacterium	n	Flavobacterium psychrophilum	n
Reads_contig_11124	514052684	root	Eukaryota	Metazoa	n	n	Chordata	Craniata	Gnathostomata	Mammalia	n	Euarchontoglires	Primates	Haplorrhini	Hominoidea	Hominidae	Homininae	n	n	Homo	n	Homo sapiens	n
Reads_contig_11125	291261978	root	Eukaryota	n	n	n	n	n	n	n	n	n	n	n	n	n	n	n	n	n	n	uncultured eukaryote	n
Reads_contig_11131	387768989	root	Eukaryota	n	n	n	n	n	n	Dinophyceae	n	n	Peridiniales	n	n	Peridiniaceae	n	n	n	Durinskia	n	Durinskia baltica	n
Reads_contig_11139	406367211	root	Bacteria	n	n	n	n	n	n	n	n	n	n	n	n	n	n	n	n	n	n	uncultured bacterium	n
Reads_contig_11142	401772585	root	Bacteria	n	n	n	Proteobacteria	n	n	Alphaproteobacteria	n	n	Rhizobiales	n	n	Methylocystaceae	n	n	n	Methylocystis	n	Methylocystis sp. SC2	n
Reads_contig_11143	451779298	root	Bacteria	n	n	n	Cyanobacteria	n	n	n	Oscillatoriophycideae	n	Chroococcales	n	n	n	n	n	n	Synechocystis	n	Synechocystis sp. PCC 6803	n
Reads_contig_11149	334086067	root	Eukaryota	n	n	n	n	n	n	n	n	n	Choanoflagellida	n	n	Codonosigidae	n	n	n	Codosiga	n	Codosiga botrytis	n
Reads_contig_11155	470486419	root	Bacteria	n	n	n	Proteobacteria	n	n	Betaproteobacteria	n	n	Methylophilales	n	n	Methylophilaceae	n	n	n	Methylotenera	n	Methylotenera versatilis	n
Reads_contig_11156	380846343	root	Bacteria	n	n	n	Planctomycetes	n	n	Planctomycetia	n	n	Planctomycetales	n	n	n	n	n	n	n	n	uncultured planctomycete	n
Reads_contig_11159	410124442	root	Bacteria	n	n	n	Proteobacteria	n	n	Alphaproteobacteria	n	n	n	n	n	n	n	n	n	n	n	uncultured alpha proteobacterium	n
Reads_contig_1116	23393865	root	Eukaryota	Viridiplantae	n	n	Streptophyta	n	n	Zygnemophyceae	n	n	Desmidiales	n	n	Closteriaceae	n	n	n	Closterium	n	Closterium calosporum	n
Reads_contig_11160	164510704	root	Bacteria	n	n	Chlamydiae/Verrucomicrobia group	Verrucomicrobia	n	n	Verrucomicrobiae	n	n	Verrucomicrobiales	n	n	Verrucomicrobiaceae	n	n	n	Prosthecobacter	n	Prosthecobacter vanneervenii	n
Reads_contig_11164	521014486	root	Bacteria	n	n	n	Proteobacteria	n	n	Gammaproteobacteria	n	n	Pseudomonadales	n	n	Moraxellaceae	n	n	n	Psychrobacter	n	Psychrobacter sp. G	n
Reads_contig_11165	494114386	root	Bacteria	n	n	n	Cyanobacteria	n	n	n	n	n	n	n	n	n	n	n	n	n	n	cyanobacterium enrichment culture clone CAWBG82	n
Reads_contig_11169	470481450	root	Bacteria	n	n	n	Proteobacteria	n	n	Betaproteobacteria	n	n	Burkholderiales	n	n	Comamonadaceae	n	n	n	Polaromonas	n	Polaromonas naphthalenivorans	n
Reads_contig_11171	118401569	root	Eukaryota	n	n	n	n	Intramacronucleata	n	Oligohymenophorea	n	n	Hymenostomatida	n	n	Tetrahymenidae	n	n	n	Tetrahymena	n	Tetrahymena thermophila	n
Reads_contig_11173	504154960	root	Eukaryota	Metazoa	n	n	Chordata	Craniata	Gnathostomata	Mammalia	n	Euarchontoglires	Lagomorpha	n	n	Ochotonidae	n	n	n	Ochotona	n	Ochotona princeps	n
Reads_contig_11179	476004043	root	Bacteria	n	n	n	n	n	n	n	n	n	n	n	n	n	n	n	n	n	n	uncultured bacterium	n
Reads_contig_11180	356871510	root	Eukaryota	Fungi	Dikarya	n	Ascomycota	Saccharomycotina	n	Saccharomycetes	n	n	Saccharomycetales	n	n	Debaryomycetaceae	n	n	n	Millerozyma	n	Millerozyma farinosa	n
Reads_contig_11182	478430850	root	Eukaryota	Metazoa	n	n	Arthropoda	Crustacea	n	Ostracoda	Podocopa	n	Podocopida	Cypridocopina	Cypridoidea	Cyprididae	n	n	n	Cypretta	n	Cypretta seurati	n
Reads_contig_11191	9885790	root	Eukaryota	n	n	n	Bacillariophyta	n	n	Coscinodiscophyceae	n	n	n	n	n	Rhizosoleniaceae	n	n	n	Rhizosolenia	n	Rhizosolenia setigera	n
Reads_contig_11196	470490777	root	Bacteria	n	n	n	Actinobacteria	n	n	Actinobacteria	Actinobacteridae	n	Actinomycetales	Frankineae	n	Frankiaceae	n	n	n	Frankia	n	Frankia alni	n
Reads_contig_11201	507148314	root	Bacteria	n	n	n	Proteobacteria	n	n	Betaproteobacteria	n	n	Burkholderiales	n	n	Oxalobacteraceae	n	n	n	Herminiimonas	n	Herminiimonas arsenicoxydans	n
Reads_contig_11207	432177704	root	Bacteria	n	n	n	Firmicutes	n	n	Clostridia	n	n	Thermoanaerobacterales	n	n	Thermoanaerobacteraceae	n	n	n	Tepidanaerobacter	n	Tepidanaerobacter acetatoxydans	n
Reads_contig_11211	285029444	root	Eukaryota	Metazoa	n	n	Annelida	n	n	n	Oligochaeta	n	Haplotaxida	Tubificina	n	Naididae	n	n	n	Vejdovskyella	n	Vejdovskyella sp. 1 AEB-2009	n
Reads_contig_11213	295000761	root	Eukaryota	n	n	n	n	n	n	n	n	n	n	n	n	n	n	n	n	n	n	uncultured eukaryote	n
Reads_contig_11217	470486555	root	Bacteria	n	n	n	Proteobacteria	n	n	Alphaproteobacteria	n	n	Caulobacterales	n	n	Caulobacteraceae	n	n	n	Brevundimonas	n	Brevundimonas subvibrioides	n
Reads_contig_11220	410584750	root	Eukaryota	n	n	n	Euglenida	n	n	n	n	n	n	n	n	n	n	n	n	Cryptoglena	n	Cryptoglena sp. 3 JIK-2012	n
Reads_contig_1123	442558177	root	Bacteria	n	n	n	n	n	n	n	n	n	n	n	n	n	n	n	n	n	n	uncultured bacterium	n
Reads_contig_11231	347626656	root	Eukaryota	Viridiplantae	n	n	Streptophyta	n	n	Polypodiopsida	n	n	Salviniales	n	n	Salviniaceae	n	n	n	Salvinia	n	Salvinia oblongifolia	n
Reads_contig_11235	463121759	root	Bacteria	n	n	n	Proteobacteria	delta/epsilon subdivisions	n	Epsilonproteobacteria	n	n	Campylobacterales	n	n	Helicobacteraceae	n	n	n	Helicobacter	n	Helicobacter pylori	n
Reads_contig_11240	239837778	root	Bacteria	n	n	n	Actinobacteria	n	n	Actinobacteria	Actinobacteridae	n	Actinomycetales	Micrococcineae	n	Micrococcaceae	n	n	n	Micrococcus	n	Micrococcus luteus	n
Reads_contig_11244	441609237	root	Eukaryota	Metazoa	n	n	Chordata	Craniata	Gnathostomata	Mammalia	n	Euarchontoglires	Primates	Haplorrhini	Hominoidea	Hylobatidae	n	n	n	Nomascus	n	Nomascus leucogenys	n
Reads_contig_11245	170942519	root	Eukaryota	Fungi	Dikarya	n	Ascomycota	Pezizomycotina	n	Sordariomycetes	Sordariomycetidae	n	Sordariales	n	n	Lasiosphaeriaceae	n	n	n	Podospora	n	Podospora anserina	n
Reads_contig_11247	470481103	root	Bacteria	n	n	n	Actinobacteria	n	n	Actinobacteria	Actinobacteridae	n	Actinomycetales	Micrococcineae	n	Micrococcaceae	n	n	n	Arthrobacter	n	Arthrobacter aurescens	n
Reads_contig_1125	257044187	root	Bacteria	n	n	n	Proteobacteria	n	n	Betaproteobacteria	n	n	n	n	n	n	n	n	n	Candidatus Accumulibacter	n	Candidatus Accumulibacter phosphatis	n
Reads_contig_11254	470481741	root	Bacteria	n	n	n	Proteobacteria	n	n	Gammaproteobacteria	n	n	Aeromonadales	n	n	Aeromonadaceae	n	n	n	Aeromonas	n	Aeromonas salmonicida	Aeromonas salmonicida subsp. salmonicida
Reads_contig_11260	481319564	root	Bacteria	n	n	n	Actinobacteria	n	n	Actinobacteria	Actinobacteridae	n	Actinomycetales	Propionibacterineae	n	Propionibacteriaceae	n	n	n	Propionibacterium	n	Propionibacterium acnes	n
Reads_contig_11262	507148395	root	Bacteria	n	n	n	n	n	n	n	n	n	n	n	n	n	n	n	n	Candidatus Methylomirabilis	n	Candidatus Methylomirabilis oxyfera	n
Reads_contig_11263	526150211	root	Eukaryota	Metazoa	n	n	Chordata	Craniata	Gnathostomata	Mammalia	n	Euarchontoglires	Primates	Haplorrhini	Hominoidea	Hominidae	Homininae	n	n	Homo	n	Homo sapiens	n
Reads_contig_11266	396582141	root	Eukaryota	n	n	n	Apicomplexa	n	n	Aconoidasida	n	n	n	n	n	Theileriidae	n	n	n	Theileria	n	Theileria sinensis	n
Reads_contig_11274	300072131	root	Bacteria	n	n	n	Proteobacteria	n	n	Betaproteobacteria	n	n	Burkholderiales	n	n	Oxalobacteraceae	n	n	n	Herbaspirillum	n	Herbaspirillum seropedicae	n
Reads_contig_1128	525331902	root	Bacteria	n	n	Bacteroidetes/Chlorobi group	Bacteroidetes	n	n	Flavobacteriia	n	n	Flavobacteriales	n	n	Flavobacteriaceae	n	n	n	Flavobacterium	n	Flavobacterium sp. IR42	n
Reads_contig_11281	526641920	root	Bacteria	n	n	n	Proteobacteria	n	n	Betaproteobacteria	n	n	Neisseriales	n	n	Neisseriaceae	n	n	n	Neisseria	n	Neisseria gonorrhoeae	n
Reads_contig_11285	120591888	root	Bacteria	n	n	n	Proteobacteria	n	n	Betaproteobacteria	n	n	Burkholderiales	n	n	Comamonadaceae	n	n	n	Polaromonas	n	Polaromonas naphthalenivorans	n
Reads_contig_11291	506948394	root	Eukaryota	Fungi	Dikarya	n	Basidiomycota	Pucciniomycotina	n	n	Cystobasidiomycetes	n	Erythrobasidiales	n	n	n	n	n	n	Rhodotorula	n	Rhodotorula minuta	n
Reads_contig_11292	157910316	root	Bacteria	n	n	n	Proteobacteria	n	n	Alphaproteobacteria	n	n	Rhodobacterales	n	n	Rhodobacteraceae	n	n	n	Dinoroseobacter	n	Dinoroseobacter shibae	n
Reads_contig_11294	193083717	root	Bacteria	n	n	n	n	n	n	n	n	n	n	n	n	n	n	n	n	n	n	uncultured bacterium AD84-H10	n
Reads_contig_11295	315189859	root	Bacteria	n	n	n	n	n	n	n	n	n	n	n	n	n	n	n	n	n	n	uncultured bacterium	n
Reads_contig_11296	526298318	root	Eukaryota	Fungi	n	n	n	n	n	n	n	n	n	n	n	n	n	n	n	n	n	uncultured fungus	n
Reads_contig_11297	221728669	root	Bacteria	n	n	n	Proteobacteria	n	n	Betaproteobacteria	n	n	Burkholderiales	n	n	Comamonadaceae	n	n	n	Acidovorax	n	Acidovorax ebreus	n
Reads_contig_11299	512381003	root	Bacteria	n	n	n	Proteobacteria	n	n	Gammaproteobacteria	n	n	Pseudomonadales	n	n	Pseudomonadaceae	n	n	n	Pseudomonas	n	Pseudomonas putida	n
Reads_contig_11301	525469989	root	Eukaryota	Metazoa	n	n	Chordata	Craniata	Gnathostomata	Mammalia	n	Laurasiatheria	Cetacea	Odontoceti	n	Monodontidae	n	n	n	Delphinapterus	n	Delphinapterus leucas	n
Reads_contig_11302	375300680	root	Bacteria	n	n	n	Firmicutes	n	n	Clostridia	n	n	Clostridiales	n	n	Eubacteriaceae	n	n	n	Acetobacterium	n	Acetobacterium woodii	n
Reads_contig_11303	291260980	root	Bacteria	n	n	n	n	n	n	n	n	n	n	n	n	n	n	n	n	n	n	uncultured bacterium	n
Reads_contig_11304	463121759	root	Bacteria	n	n	n	Proteobacteria	delta/epsilon subdivisions	n	Epsilonproteobacteria	n	n	Campylobacterales	n	n	Helicobacteraceae	n	n	n	Helicobacter	n	Helicobacter pylori	n
Reads_contig_11305	463121759	root	Bacteria	n	n	n	Proteobacteria	delta/epsilon subdivisions	n	Epsilonproteobacteria	n	n	Campylobacterales	n	n	Helicobacteraceae	n	n	n	Helicobacter	n	Helicobacter pylori	n
Reads_contig_11306	523704201	root	Eukaryota	Viridiplantae	n	n	Chlorophyta	n	n	Chlorophyceae	n	n	Chaetophorales	n	n	n	n	n	n	Uronema	n	Uronema sp. KGE6	n
Reads_contig_11307	397484062	root	Eukaryota	Metazoa	n	n	Chordata	Craniata	Gnathostomata	Mammalia	n	Euarchontoglires	Primates	Haplorrhini	Hominoidea	Hominidae	Homininae	n	n	Pan	n	Pan paniscus	n
Reads_contig_11308	463121759	root	Bacteria	n	n	n	Proteobacteria	delta/epsilon subdivisions	n	Epsilonproteobacteria	n	n	Campylobacterales	n	n	Helicobacteraceae	n	n	n	Helicobacter	n	Helicobacter pylori	n
Reads_contig_11311	333741867	root	Bacteria	n	n	n	Proteobacteria	n	n	Betaproteobacteria	n	n	Burkholderiales	n	n	Comamonadaceae	n	n	n	Delftia	n	Delftia sp. Cs1-4	n
Reads_contig_11316	383215062	root	Eukaryota	Metazoa	n	n	Chordata	Craniata	Gnathostomata	Actinopterygii	n	n	Cypriniformes	n	Cyprinoidea	Cyprinidae	n	n	n	Culter	n	Culter ilishaeformis	n
Reads_contig_11319	463121759	root	Bacteria	n	n	n	Proteobacteria	delta/epsilon subdivisions	n	Epsilonproteobacteria	n	n	Campylobacterales	n	n	Helicobacteraceae	n	n	n	Helicobacter	n	Helicobacter pylori	n
Reads_contig_11322	463121759	root	Bacteria	n	n	n	Proteobacteria	delta/epsilon subdivisions	n	Epsilonproteobacteria	n	n	Campylobacterales	n	n	Helicobacteraceae	n	n	n	Helicobacter	n	Helicobacter pylori	n
Reads_contig_11323	47118316	root	Bacteria	n	n	n	Proteobacteria	n	n	Alphaproteobacteria	n	n	Rhizobiales	n	n	Bradyrhizobiaceae	n	n	n	Bradyrhizobium	n	Bradyrhizobium diazoefficiens	n
Reads_contig_11325	427920078	root	Eukaryota	Viridiplantae	n	n	Streptophyta	n	n	Liliopsida	n	n	Alismatales	n	n	Hydrocharitaceae	n	n	n	Najas	n	Najas flexilis	n
Reads_contig_11330	452192301	root	Bacteria	n	n	Bacteroidetes/Chlorobi group	Bacteroidetes	n	n	Bacteroidia	n	n	Bacteroidales	n	n	Porphyromonadaceae	n	n	n	Paludibacter	n	Paludibacter propionicigenes	n
Reads_contig_11332	507147842	root	Bacteria	n	n	n	n	n	n	n	n	n	n	n	n	n	n	n	n	n	n	uncultured bacterium	n
Reads_contig_11334	525456934	root	Bacteria	n	n	n	n	n	n	n	n	n	n	n	n	n	n	n	n	n	n	uncultured bacterium	n
Reads_contig_11338	470491557	root	Bacteria	n	n	n	Proteobacteria	n	n	Alphaproteobacteria	n	n	Sphingomonadales	n	n	Sphingomonadaceae	n	n	n	Novosphingobium	n	Novosphingobium sp. PP1Y	n
Reads_contig_11343	68509822	root	Eukaryota	Metazoa	n	n	Arthropoda	n	Hexapoda	Insecta	Palaeoptera	n	Ephemeroptera	Pisciforma	n	Baetidae	n	n	n	Platybaetis	n	Platybaetis probus	n
Reads_contig_11344	507148379	root	Bacteria	n	n	n	Actinobacteria	n	n	Actinobacteria	Coriobacteridae	n	Coriobacteriales	Coriobacterineae	n	Coriobacteriaceae	n	n	n	Atopobium	n	Atopobium parvulum	n
Reads_contig_11349	291263966	root	Eukaryota	n	n	n	n	n	n	n	n	n	n	n	n	n	n	n	n	n	n	uncultured eukaryote	n
Reads_contig_11355	402770471	root	Eukaryota	n	n	n	Euglenida	n	n	n	n	n	Euglenales	n	n	n	n	n	n	Cyclidiopsis	n	Cyclidiopsis acus	n
Reads_contig_11356	306850272	root	Eukaryota	Metazoa	n	n	Annelida	n	n	n	Oligochaeta	n	Haplotaxida	Tubificina	n	Naididae	n	n	n	Limnodrilus	n	Limnodrilus hoffmeisteri	n
Reads_contig_11357	342220106	root	Eukaryota	Metazoa	n	n	Annelida	n	n	n	Oligochaeta	n	Haplotaxida	Lumbricina	n	Aeolosomatidae	n	n	n	Aeolosoma	n	Aeolosoma sp. GG-2011	n
Reads_contig_11367	291263141	root	Eukaryota	n	n	n	n	n	n	n	n	n	n	n	n	n	n	n	n	n	n	uncultured eukaryote	n
Reads_contig_1137	526311616	root	Eukaryota	n	n	n	n	n	n	n	n	n	n	n	n	Plasmodiophoridae	n	n	n	Spongospora	n	Spongospora subterranea	n
Reads_contig_11371	511195163	root	Bacteria	n	n	n	n	n	n	n	n	n	n	n	n	n	n	n	n	n	n	uncultured bacterium	n
Reads_contig_11375	290760486	root	Eukaryota	n	n	n	n	n	n	n	n	n	Thaumatomonadida	n	n	Thaumatomastigidae	n	n	n	Protaspis	n	Protaspis grandis	n
Reads_contig_11382	505574791	root	Eukaryota	n	n	n	n	n	n	n	n	n	Pythiales	n	n	Pythiaceae	n	n	n	Pythium	n	Pythium mastophorum	n
Reads_contig_11387	413965661	root	Eukaryota	Metazoa	n	n	Chordata	Craniata	Gnathostomata	Mammalia	n	Euarchontoglires	Primates	Haplorrhini	Hominoidea	Hominidae	Homininae	n	n	Homo	n	Homo sapiens	n
Reads_contig_11393	363981131	root	n	n	n	n	n	n	n	n	n	n	n	n	n	n	n	n	n	n	n	Cloning vector pSI-AKR8	n
Reads_contig_11397	221185884	root	Eukaryota	Metazoa	n	n	n	n	n	n	n	n	n	n	n	n	n	n	n	n	n	uncultured metazoan	n
Reads_contig_11399	526131136	root	n	n	n	n	n	n	n	n	n	n	n	n	n	n	n	n	n	n	n	Cloning vector pBAD24-rnc-sfGFP	n
Reads_contig_114	485601478	root	Eukaryota	Metazoa	n	n	Chordata	Craniata	Gnathostomata	Mammalia	n	Euarchontoglires	Primates	Haplorrhini	Hominoidea	Hominidae	Homininae	n	n	Homo	n	Homo sapiens	n
Reads_contig_11400	291261426	root	Bacteria	n	n	n	n	n	n	n	n	n	n	n	n	n	n	n	n	n	n	uncultured bacterium	n
Reads_contig_11409	3293006	root	Eukaryota	Metazoa	n	n	Chordata	Craniata	Gnathostomata	Mammalia	n	Euarchontoglires	Lagomorpha	n	n	Leporidae	n	n	n	Oryctolagus	n	Oryctolagus cuniculus	n
Reads_contig_11411	291415309	root	Eukaryota	Metazoa	n	n	Chordata	Craniata	Gnathostomata	Mammalia	n	Euarchontoglires	Lagomorpha	n	n	Leporidae	n	n	n	Oryctolagus	n	Oryctolagus cuniculus	n
Reads_contig_11415	512134974	root	Eukaryota	n	n	n	n	Intramacronucleata	n	Oligohymenophorea	Peritrichia	n	n	n	n	Vorticellidae	n	n	n	Vorticella	n	Vorticella sp. 4 JG-2011	n
Reads_contig_11417	291415307	root	Eukaryota	Metazoa	n	n	Chordata	Craniata	Gnathostomata	Mammalia	n	Euarchontoglires	Lagomorpha	n	n	Leporidae	n	n	n	Oryctolagus	n	Oryctolagus cuniculus	n
Reads_contig_11422	470488043	root	Bacteria	n	n	Bacteroidetes/Chlorobi group	Bacteroidetes	n	n	Flavobacteriia	n	n	Flavobacteriales	n	n	Cryomorphaceae	n	n	n	Fluviicola	n	Fluviicola taffensis	n
Reads_contig_11426	463121759	root	Bacteria	n	n	n	Proteobacteria	delta/epsilon subdivisions	n	Epsilonproteobacteria	n	n	Campylobacterales	n	n	Helicobacteraceae	n	n	n	Helicobacter	n	Helicobacter pylori	n
Reads_contig_11430	297384867	root	Eukaryota	n	n	n	n	n	n	Dinophyceae	n	n	Peridiniales	n	n	Peridiniaceae	n	n	n	Durinskia	n	Durinskia baltica	n
Reads_contig_11435	463121759	root	Bacteria	n	n	n	Proteobacteria	delta/epsilon subdivisions	n	Epsilonproteobacteria	n	n	Campylobacterales	n	n	Helicobacteraceae	n	n	n	Helicobacter	n	Helicobacter pylori	n
Reads_contig_11436	511200348	root	Bacteria	n	n	n	n	n	n	n	n	n	n	n	n	n	n	n	n	n	n	uncultured bacterium	n
Reads_contig_11445	328835635	root	Eukaryota	n	n	n	Bacillariophyta	n	n	Bacillariophyceae	n	n	Naviculales	n	n	Naviculaceae	n	n	n	Fistulifera	n	Fistulifera sp. JPCC DA0580	n
Reads_contig_11447	37574168	root	Eukaryota	Metazoa	n	n	Chordata	Craniata	Gnathostomata	Mammalia	n	Euarchontoglires	Lagomorpha	n	n	Leporidae	n	n	n	Oryctolagus	n	Oryctolagus cuniculus	n
Reads_contig_11448	403213299	root	Eukaryota	Fungi	Dikarya	n	Ascomycota	Saccharomycotina	n	Saccharomycetes	n	n	Saccharomycetales	n	n	Saccharomycetaceae	n	n	n	Kazachstania	n	Kazachstania naganishii	n
Reads_contig_11457	463121759	root	Bacteria	n	n	n	Proteobacteria	delta/epsilon subdivisions	n	Epsilonproteobacteria	n	n	Campylobacterales	n	n	Helicobacteraceae	n	n	n	Helicobacter	n	Helicobacter pylori	n
Reads_contig_11459	3293006	root	Eukaryota	Metazoa	n	n	Chordata	Craniata	Gnathostomata	Mammalia	n	Euarchontoglires	Lagomorpha	n	n	Leporidae	n	n	n	Oryctolagus	n	Oryctolagus cuniculus	n
Reads_contig_11464	269095543	root	Bacteria	n	n	n	Actinobacteria	n	n	Actinobacteria	Actinobacteridae	n	Actinomycetales	Micrococcineae	n	Sanguibacteraceae	n	n	n	Sanguibacter	n	Sanguibacter keddieii	n
Reads_contig_11472	359743374	root	Bacteria	n	n	n	n	n	n	n	n	n	n	n	n	n	n	n	n	n	n	uncultured bacterium	n
Reads_contig_11478	463121759	root	Bacteria	n	n	n	Proteobacteria	delta/epsilon subdivisions	n	Epsilonproteobacteria	n	n	Campylobacterales	n	n	Helicobacteraceae	n	n	n	Helicobacter	n	Helicobacter pylori	n
Reads_contig_1148	507148303	root	Bacteria	n	n	n	Proteobacteria	n	n	Betaproteobacteria	n	n	Burkholderiales	n	n	Comamonadaceae	n	n	n	Comamonas	n	Comamonas testosteroni	n
Reads_contig_11483	463121759	root	Bacteria	n	n	n	Proteobacteria	delta/epsilon subdivisions	n	Epsilonproteobacteria	n	n	Campylobacterales	n	n	Helicobacteraceae	n	n	n	Helicobacter	n	Helicobacter pylori	n
Reads_contig_11499	508078680	root	Bacteria	n	n	Bacteroidetes/Chlorobi group	Bacteroidetes	n	n	Flavobacteriia	n	n	Flavobacteriales	n	n	Flavobacteriaceae	n	n	n	Flavobacterium	n	Flavobacterium psychrophilum	n
Reads_contig_11501	289718926	root	Eukaryota	Fungi	n	n	n	n	n	n	n	n	n	n	n	n	n	n	n	n	n	uncultured fungus	n
Reads_contig_11505	512128704	root	Bacteria	n	n	n	n	n	n	n	n	n	n	n	n	n	n	n	n	n	n	uncultured bacterium	n
Reads_contig_11506	441645792	root	Eukaryota	Metazoa	n	n	Chordata	Craniata	Gnathostomata	Mammalia	n	Euarchontoglires	Primates	Haplorrhini	Hominoidea	Hylobatidae	n	n	n	Nomascus	n	Nomascus leucogenys	n
Reads_contig_11507	433354599	root	Eukaryota	n	n	n	Bacillariophyta	n	n	Bacillariophyceae	n	n	n	n	n	Bacillariaceae	n	n	n	Pseudo-nitzschia	n	Pseudo-nitzschia sp. SB-2012	n
Reads_contig_11518	291261343	root	Bacteria	n	n	n	n	n	n	n	n	n	n	n	n	n	n	n	n	n	n	uncultured bacterium	n
Reads_contig_1152	507118453	root	Eukaryota	Viridiplantae	n	n	Streptophyta	n	n	n	asterids	n	Gentianales	n	n	Gentianaceae	n	n	n	Voyria	n	Voyria obconica	n
Reads_contig_11524	516559614	root	Bacteria	n	n	n	n	n	n	n	n	n	n	n	n	n	n	n	n	n	n	uncultured bacterium	n
Reads_contig_11525	291260133	root	Bacteria	n	n	n	n	n	n	n	n	n	n	n	n	n	n	n	n	n	n	uncultured bacterium	n
Reads_contig_11527	460539561	root	Bacteria	n	n	n	n	n	n	n	n	n	n	n	n	n	n	n	n	n	n	uncultured bacterium	n
Reads_contig_11529	387156427	root	Eukaryota	Fungi	n	n	n	n	n	n	n	n	n	n	n	n	n	n	n	n	n	uncultured fungus	n
Reads_contig_1153	526150211	root	Eukaryota	Metazoa	n	n	Chordata	Craniata	Gnathostomata	Mammalia	n	Euarchontoglires	Primates	Haplorrhini	Hominoidea	Hominidae	Homininae	n	n	Homo	n	Homo sapiens	n
Reads_contig_11530	283436255	root	Bacteria	n	n	n	Planctomycetes	n	n	Planctomycetia	n	n	Planctomycetales	n	n	Planctomycetaceae	n	n	n	Pirellula	n	Pirellula staleyi	n
Reads_contig_11534	395483605	root	Bacteria	n	n	n	Firmicutes	n	n	Clostridia	n	n	Clostridiales	n	n	Lachnospiraceae	n	n	n	n	n	uncultured Lachnospiraceae bacterium	n
Reads_contig_11535	526641977	root	Bacteria	n	n	n	Proteobacteria	n	n	Gammaproteobacteria	n	n	Pseudomonadales	n	n	Pseudomonadaceae	n	n	n	Pseudomonas	n	Pseudomonas stutzeri	n
Reads_contig_11540	470481222	root	Bacteria	n	n	n	Proteobacteria	n	n	Alphaproteobacteria	n	n	Rhodobacterales	n	n	Rhodobacteraceae	n	n	n	Paracoccus	n	Paracoccus denitrificans	n
Reads_contig_11541	408061172	root	Bacteria	n	n	n	Actinobacteria	n	n	Actinobacteria	Actinobacteridae	n	Actinomycetales	Corynebacterineae	n	Dietziaceae	n	n	n	Dietzia	n	Dietzia maris	n
Reads_contig_1155	395396579	root	Bacteria	n	n	n	Proteobacteria	n	n	Alphaproteobacteria	n	n	Sphingomonadales	n	n	Sphingomonadaceae	n	n	n	Zymomonas	n	Zymomonas mobilis	Zymomonas mobilis subsp. mobilis
Reads_contig_11557	289431198	root	Bacteria	n	n	n	n	n	n	n	n	n	n	n	n	n	n	n	n	n	n	uncultured soil bacterium	n
Reads_contig_11559	51890500	root	n	n	n	n	n	n	n	n	n	n	n	n	n	n	n	n	n	n	n	Expression vector pNit-RT1	n
Reads_contig_11563	3293006	root	Eukaryota	Metazoa	n	n	Chordata	Craniata	Gnathostomata	Mammalia	n	Euarchontoglires	Lagomorpha	n	n	Leporidae	n	n	n	Oryctolagus	n	Oryctolagus cuniculus	n
Reads_contig_11565	237502308	root	Eukaryota	n	n	n	n	Intramacronucleata	n	Oligohymenophorea	Peritrichia	n	n	n	n	Vorticellidae	n	n	n	Carchesium	n	Carchesium polypinum	n
Reads_contig_11568	283568940	root	Eukaryota	n	n	n	Bacillariophyta	n	n	Coscinodiscophyceae	n	n	n	n	n	Thalassiosiraceae	n	n	n	Thalassiosira	n	Thalassiosira oceanica	n
Reads_contig_11570	525567869	root	n	n	n	n	n	n	n	n	n	n	n	n	n	n	n	n	n	n	n	Cloning vector pSEVA434	n
Reads_contig_11571	291415309	root	Eukaryota	Metazoa	n	n	Chordata	Craniata	Gnathostomata	Mammalia	n	Euarchontoglires	Lagomorpha	n	n	Leporidae	n	n	n	Oryctolagus	n	Oryctolagus cuniculus	n
Reads_contig_11572	525567869	root	n	n	n	n	n	n	n	n	n	n	n	n	n	n	n	n	n	n	n	Cloning vector pSEVA434	n
Reads_contig_11576	291263842	root	Eukaryota	n	n	n	n	n	n	n	n	n	n	n	n	n	n	n	n	n	n	uncultured eukaryote	n
Reads_contig_11578	238909079	root	Eukaryota	Metazoa	n	n	Chordata	Craniata	Gnathostomata	Mammalia	n	Euarchontoglires	Lagomorpha	n	n	Leporidae	n	n	n	Oryctolagus	n	Oryctolagus cuniculus	n
Reads_contig_11581	300296630	root	Eukaryota	n	n	n	n	Intramacronucleata	n	Oligohymenophorea	Peritrichia	n	n	n	n	Vorticellidae	n	n	n	Carchesium	n	Carchesium polypinum	n
Reads_contig_11582	526131136	root	n	n	n	n	n	n	n	n	n	n	n	n	n	n	n	n	n	n	n	Cloning vector pBAD24-rnc-sfGFP	n
Reads_contig_11585	523821078	root	Bacteria	n	n	n	Proteobacteria	n	n	Gammaproteobacteria	n	n	Enterobacteriales	n	n	Enterobacteriaceae	n	n	n	Salmonella	n	Salmonella enterica	Salmonella enterica subsp. enterica
Reads_contig_11589	225625661	root	Eukaryota	n	n	n	n	n	n	n	n	n	n	n	n	n	n	n	n	n	n	uncultured cercozoan	n
Reads_contig_1159	470483061	root	Bacteria	n	n	n	Proteobacteria	n	n	Betaproteobacteria	n	n	Burkholderiales	n	n	n	n	n	n	Leptothrix	n	Leptothrix cholodnii	n
Reads_contig_11595	525567869	root	n	n	n	n	n	n	n	n	n	n	n	n	n	n	n	n	n	n	n	Cloning vector pSEVA434	n
Reads_contig_11598	237502307	root	Eukaryota	n	n	n	n	Intramacronucleata	n	Oligohymenophorea	Peritrichia	n	n	n	n	Vorticellidae	n	n	n	Carchesium	n	Carchesium polypinum	n
Reads_contig_116	187957792	root	Eukaryota	n	n	n	Bacillariophyta	n	n	Fragilariophyceae	n	n	Fragilariales	n	n	Fragilariaceae	n	n	n	Synedra	n	Synedra ulna	n
Reads_contig_11600	297384867	root	Eukaryota	n	n	n	n	n	n	Dinophyceae	n	n	Peridiniales	n	n	Peridiniaceae	n	n	n	Durinskia	n	Durinskia baltica	n
Reads_contig_11603	389550944	root	Eukaryota	n	n	n	n	n	n	n	n	n	n	n	n	n	n	n	n	n	n	uncultured eukaryote	n
Reads_contig_11609	291261344	root	Bacteria	n	n	n	n	n	n	n	n	n	n	n	n	n	n	n	n	n	n	uncultured bacterium	n
Reads_contig_11610	526131136	root	n	n	n	n	n	n	n	n	n	n	n	n	n	n	n	n	n	n	n	Cloning vector pBAD24-rnc-sfGFP	n
Reads_contig_11612	353255967	root	Eukaryota	n	n	n	n	n	n	n	n	n	n	n	n	n	n	n	n	n	n	uncultured eukaryote	n
Reads_contig_11613	371572665	root	Eukaryota	n	n	n	Bacillariophyta	n	n	Fragilariophyceae	n	n	Fragilariales	n	n	Fragilariaceae	n	n	n	Synedra	n	Synedra acus	n
Reads_contig_11614	380715051	root	n	n	n	n	n	n	n	n	n	n	n	n	n	n	n	n	n	n	n	Cloning vector pMal-C2T	n
Reads_contig_11619	187957792	root	Eukaryota	n	n	n	Bacillariophyta	n	n	Fragilariophyceae	n	n	Fragilariales	n	n	Fragilariaceae	n	n	n	Synedra	n	Synedra ulna	n
Reads_contig_11621	304323066	root	Eukaryota	n	n	n	n	Intramacronucleata	n	Oligohymenophorea	Peritrichia	n	n	n	n	Operculariidae	n	n	n	Opercularia	n	Opercularia sp. 3 LRPU-2010	n
Reads_contig_11627	459218700	root	Bacteria	n	n	n	n	n	n	n	n	n	n	n	n	n	n	n	n	n	n	uncultured bacterium	n
Reads_contig_11629	526125113	root	Bacteria	n	n	n	Proteobacteria	n	n	Gammaproteobacteria	n	n	Enterobacteriales	n	n	Enterobacteriaceae	n	n	n	Salmonella	n	Salmonella bongori	n
Reads_contig_11637	512134802	root	Eukaryota	n	n	n	n	Intramacronucleata	n	Oligohymenophorea	Peritrichia	n	n	n	n	Vorticellidae	n	n	n	Vorticella	n	Vorticella sp. 2 JG-2011	n
Reads_contig_11638	288886377	root	Eukaryota	n	n	n	n	n	n	n	n	n	n	n	n	n	n	n	n	n	n	uncultured marine eukaryote	n
Reads_contig_11639	526298340	root	Eukaryota	Fungi	n	n	n	n	n	n	n	n	n	n	n	n	n	n	n	n	n	uncultured fungus	n
Reads_contig_11640	526131136	root	n	n	n	n	n	n	n	n	n	n	n	n	n	n	n	n	n	n	n	Cloning vector pBAD24-rnc-sfGFP	n
Reads_contig_11642	146260006	root	Bacteria	n	n	n	n	n	n	n	n	n	n	n	n	n	n	n	n	n	n	uncultured soil bacterium	n
Reads_contig_11645	12583965	root	Bacteria	n	n	n	Planctomycetes	n	n	Planctomycetia	n	n	Planctomycetales	n	n	Planctomycetaceae	n	n	n	Gemmata	n	Gemmata obscuriglobus	n
Reads_contig_11653	74095847	root	Eukaryota	Metazoa	n	n	Chordata	Craniata	Gnathostomata	Actinopterygii	n	n	Cypriniformes	n	Cyprinoidea	Cyprinidae	n	n	n	Danio	n	Danio rerio	n
Reads_contig_11657	511202452	root	Bacteria	n	n	Bacteroidetes/Chlorobi group	Bacteroidetes	n	n	Cytophagia	n	n	Cytophagales	n	n	Cytophagaceae	n	n	n	Runella	n	uncultured Runella sp.	n
Reads_contig_1166	470477785	root	Bacteria	n	n	n	Proteobacteria	n	n	Betaproteobacteria	n	n	Burkholderiales	n	n	Comamonadaceae	n	n	n	Albidiferax	n	Albidiferax ferrireducens	n
Reads_contig_11662	449096568	root	Bacteria	n	n	n	Proteobacteria	n	n	Gammaproteobacteria	n	n	Enterobacteriales	n	n	Enterobacteriaceae	n	n	n	Cronobacter	n	Cronobacter sakazakii	n
Reads_contig_11665	339433797	root	Eukaryota	Fungi	Dikarya	n	Ascomycota	Pezizomycotina	n	Sordariomycetes	Hypocreomycetidae	n	Hypocreales	n	n	Nectriaceae	n	n	n	Fusarium	n	Fusarium solani	n
Reads_contig_11671	187937668	root	Eukaryota	Metazoa	n	n	Chordata	Craniata	Gnathostomata	Mammalia	n	Euarchontoglires	Rodentia	Sciurognathi	n	Geomyidae	n	n	n	Geomys	n	Geomys pinetis	Geomys pinetis mobilensis
Reads_contig_11674	328835635	root	Eukaryota	n	n	n	Bacillariophyta	n	n	Bacillariophyceae	n	n	Naviculales	n	n	Naviculaceae	n	n	n	Fistulifera	n	Fistulifera sp. JPCC DA0580	n
Reads_contig_11675	387912513	root	Eukaryota	n	n	n	n	n	n	n	n	n	n	n	n	n	n	n	n	n	n	uncultured freshwater eukaryote	n
Reads_contig_11676	291415749	root	Eukaryota	Metazoa	n	n	Chordata	Craniata	Gnathostomata	Mammalia	n	Euarchontoglires	Lagomorpha	n	n	Leporidae	n	n	n	Oryctolagus	n	Oryctolagus cuniculus	n
Reads_contig_1169	526131136	root	n	n	n	n	n	n	n	n	n	n	n	n	n	n	n	n	n	n	n	Cloning vector pBAD24-rnc-sfGFP	n
Reads_contig_11692	297384997	root	Eukaryota	n	n	n	n	n	n	Dinophyceae	n	n	Peridiniales	n	n	Peridiniaceae	n	n	n	Kryptoperidinium	n	Kryptoperidinium foliaceum	n
Reads_contig_11696	525472768	root	Bacteria	n	n	n	Proteobacteria	n	n	Betaproteobacteria	n	n	Burkholderiales	n	n	Comamonadaceae	n	n	n	Variovorax	n	Variovorax sp. 88_b_2	n
Reads_contig_11698	310975146	root	Bacteria	n	n	n	Planctomycetes	n	n	Planctomycetia	n	n	Planctomycetales	n	n	Planctomycetaceae	n	n	n	Gemmata	n	Gemmata obscuriglobus	n
Reads_contig_11706	152955971	root	Eukaryota	n	n	n	n	Intramacronucleata	n	Prostomatea	n	n	Prorodontida	n	n	Colepidae	n	n	n	Coleps	n	Coleps nolandi	n
Reads_contig_11711	427920544	root	Eukaryota	Viridiplantae	n	n	Chlorophyta	n	n	Chlorophyceae	n	n	Chlamydomonadales	n	n	Volvocaceae	n	n	n	Pleodorina	n	Pleodorina starrii	n
Reads_contig_11712	443419838	root	Bacteria	n	n	n	Proteobacteria	n	n	Gammaproteobacteria	n	n	Enterobacteriales	n	n	Enterobacteriaceae	n	n	n	Escherichia	n	Escherichia coli	n
Reads_contig_11723	31339879	root	Eukaryota	Metazoa	n	n	Chordata	Craniata	Gnathostomata	Mammalia	n	Euarchontoglires	Lagomorpha	n	n	Leporidae	n	n	n	Oryctolagus	n	Oryctolagus cuniculus	n
Reads_contig_11725	375156539	root	Bacteria	n	n	n	n	n	n	n	n	n	n	n	n	n	n	n	n	n	n	uncultured bacterium	n
Reads_contig_11733	428755306	root	Eukaryota	n	n	n	n	Intramacronucleata	n	Oligohymenophorea	Peritrichia	n	n	n	n	Vorticellidae	n	n	n	Vorticella	n	Vorticella campanula	n
Reads_contig_11735	237502258	root	Eukaryota	n	n	n	n	Intramacronucleata	n	Oligohymenophorea	Peritrichia	n	n	n	n	Vorticellidae	n	n	n	Carchesium	n	Carchesium polypinum	n
Reads_contig_11736	58416148	root	Eukaryota	n	n	n	Bacillariophyta	n	n	Bacillariophyceae	n	n	n	n	n	Bacillariaceae	n	n	n	Nitzschia	n	Nitzschia acicularis	n
Reads_contig_11740	84688700	root	Eukaryota	Metazoa	n	n	Chordata	Craniata	Gnathostomata	Mammalia	n	Euarchontoglires	Lagomorpha	n	n	Leporidae	n	n	n	Oryctolagus	n	Oryctolagus cuniculus	n
Reads_contig_11744	452753703	root	Eukaryota	n	n	n	n	n	n	n	n	n	n	n	n	n	n	n	n	n	n	uncultured eukaryote	n
Reads_contig_11746	193083723	root	Bacteria	n	n	n	n	n	n	n	n	n	n	n	n	n	n	n	n	n	n	uncultured bacterium AD243-C9	n
Reads_contig_11748	339433828	root	Eukaryota	Fungi	Dikarya	n	Ascomycota	Pezizomycotina	n	Sordariomycetes	Hypocreomycetidae	n	Hypocreales	n	n	Nectriaceae	n	n	n	Fusarium	n	Fusarium verticillioides	n
Reads_contig_11751	444437534	root	Eukaryota	Viridiplantae	n	n	Chlorophyta	n	n	Ulvophyceae	n	n	Ulotrichales	n	n	Ulotrichaceae	n	n	n	Ulothrix	n	Ulothrix zonata	n
Reads_contig_11752	291263401	root	Eukaryota	n	n	n	n	n	n	n	n	n	n	n	n	n	n	n	n	n	n	uncultured eukaryote	n
Reads_contig_11757	380715051	root	n	n	n	n	n	n	n	n	n	n	n	n	n	n	n	n	n	n	n	Cloning vector pMal-C2T	n
Reads_contig_11758	480360021	root	Bacteria	n	n	n	Proteobacteria	n	n	Betaproteobacteria	n	n	Burkholderiales	n	n	Comamonadaceae	n	n	n	Pelomonas	n	Pelomonas sp. Iso-5	n
Reads_contig_11762	512134975	root	Eukaryota	n	n	n	n	Intramacronucleata	n	Oligohymenophorea	Peritrichia	n	n	n	n	Vorticellidae	n	n	n	Vorticella	n	Vorticella sp. 4 JG-2011	n
Reads_contig_11766	309400225	root	n	n	n	n	n	n	n	n	n	n	n	n	n	n	n	n	n	n	n	synthetic construct	n
Reads_contig_11768	390195071	root	Eukaryota	Fungi	Dikarya	n	Ascomycota	Saccharomycotina	n	Saccharomycetes	n	n	Saccharomycetales	n	n	Saccharomycetaceae	n	n	n	Saccharomyces	n	Saccharomyces cerevisiae	n
Reads_contig_1177	470477993	root	Bacteria	n	n	n	Proteobacteria	n	n	Alphaproteobacteria	n	n	Sphingomonadales	n	n	Sphingomonadaceae	n	n	n	Sphingopyxis	n	Sphingopyxis alaskensis	n
Reads_contig_11771	40218215	root	Eukaryota	Metazoa	n	n	Chordata	Craniata	Gnathostomata	Mammalia	n	Euarchontoglires	Lagomorpha	n	n	Leporidae	n	n	n	Oryctolagus	n	Oryctolagus cuniculus	n
Reads_contig_11776	223029650	root	Eukaryota	n	n	n	Eustigmatophyceae	n	n	n	n	n	Eustigmatales	n	n	Monodopsidaceae	n	n	n	Nannochloropsis	n	Nannochloropsis gaditana	n
Reads_contig_11778	58416148	root	Eukaryota	n	n	n	Bacillariophyta	n	n	Bacillariophyceae	n	n	n	n	n	Bacillariaceae	n	n	n	Nitzschia	n	Nitzschia acicularis	n
Reads_contig_11779	270047969	root	Eukaryota	Viridiplantae	n	n	Streptophyta	n	n	n	n	n	Proteales	n	n	Proteaceae	n	n	n	Protea	n	Protea montana	n
Reads_contig_11784	347562364	root	Eukaryota	n	n	n	n	n	n	n	n	n	n	n	n	n	n	n	n	n	n	uncultured eukaryote	n
Reads_contig_11788	380236176	root	Eukaryota	n	n	n	n	Intramacronucleata	n	Oligohymenophorea	Peritrichia	n	n	n	n	n	n	n	n	n	n	uncultured peritrich ciliate	n
Reads_contig_11794	256419048	root	Eukaryota	Metazoa	n	n	Chordata	Craniata	Gnathostomata	Mammalia	n	Euarchontoglires	Lagomorpha	n	n	Leporidae	n	n	n	Oryctolagus	n	Oryctolagus cuniculus	n
Reads_contig_118	511201683	root	Bacteria	n	n	n	n	n	n	n	n	n	n	n	n	n	n	n	n	n	n	uncultured bacterium	n
Reads_contig_11800	512134805	root	Eukaryota	n	n	n	n	Intramacronucleata	n	Oligohymenophorea	Peritrichia	n	n	n	n	Vorticellidae	n	n	n	Vorticella	n	Vorticella sp. 5 JG-2011	n
Reads_contig_11801	298353140	root	Eukaryota	Metazoa	n	n	Chordata	Craniata	Gnathostomata	Mammalia	n	Euarchontoglires	Lagomorpha	n	n	Leporidae	n	n	n	Oryctolagus	n	Oryctolagus cuniculus	n
Reads_contig_11803	225322388	root	Eukaryota	Metazoa	n	n	Chordata	Craniata	Gnathostomata	Mammalia	n	Euarchontoglires	Lagomorpha	n	n	Leporidae	n	n	n	Oryctolagus	n	Oryctolagus cuniculus	n
Reads_contig_11807	322171264	root	Bacteria	n	n	n	n	n	n	n	n	n	n	n	n	n	n	n	n	n	n	uncultured bacterium	n
Reads_contig_11809	328801128	root	Eukaryota	n	n	n	n	n	n	n	n	n	Albuginales	n	n	Albuginaceae	n	n	n	Albugo	n	Albugo laibachii	n
Reads_contig_11811	328835635	root	Eukaryota	n	n	n	Bacillariophyta	n	n	Bacillariophyceae	n	n	Naviculales	n	n	Naviculaceae	n	n	n	Fistulifera	n	Fistulifera sp. JPCC DA0580	n
Reads_contig_11814	512134804	root	Eukaryota	n	n	n	n	Intramacronucleata	n	Oligohymenophorea	Peritrichia	n	n	n	n	Vorticellidae	n	n	n	Vorticella	n	Vorticella sp. 4 JG-2011	n
Reads_contig_11820	76056944	root	Eukaryota	n	n	n	n	n	n	Raphidophyceae	n	n	Chattonellales	n	n	Chattonellaceae	n	n	n	Chattonella	n	Chattonella subsalsa	n
Reads_contig_11824	512134975	root	Eukaryota	n	n	n	n	Intramacronucleata	n	Oligohymenophorea	Peritrichia	n	n	n	n	Vorticellidae	n	n	n	Vorticella	n	Vorticella sp. 4 JG-2011	n
Reads_contig_11825	443424428	root	Bacteria	n	n	n	Firmicutes	n	n	Bacilli	n	n	Bacillales	n	n	Staphylococcaceae	n	n	n	Staphylococcus	n	Staphylococcus warneri	n
Reads_contig_11829	507138004	root	Eukaryota	n	n	n	n	n	n	n	n	n	n	n	n	n	n	n	n	n	n	uncultured Rhizaria	n
Reads_contig_11831	291263811	root	Eukaryota	n	n	n	n	n	n	n	n	n	n	n	n	n	n	n	n	n	n	uncultured eukaryote	n
Reads_contig_11837	3293006	root	Eukaryota	Metazoa	n	n	Chordata	Craniata	Gnathostomata	Mammalia	n	Euarchontoglires	Lagomorpha	n	n	Leporidae	n	n	n	Oryctolagus	n	Oryctolagus cuniculus	n
Reads_contig_11843	291405700	root	Eukaryota	Metazoa	n	n	Chordata	Craniata	Gnathostomata	Mammalia	n	Euarchontoglires	Lagomorpha	n	n	Leporidae	n	n	n	Oryctolagus	n	Oryctolagus cuniculus	n
Reads_contig_11846	84688700	root	Eukaryota	Metazoa	n	n	Chordata	Craniata	Gnathostomata	Mammalia	n	Euarchontoglires	Lagomorpha	n	n	Leporidae	n	n	n	Oryctolagus	n	Oryctolagus cuniculus	n
Reads_contig_11848	313848522	root	Bacteria	n	n	n	Proteobacteria	n	n	Gammaproteobacteria	n	n	Enterobacteriales	n	n	Enterobacteriaceae	n	n	n	Escherichia	n	Escherichia coli	n
Reads_contig_11854	478785004	root	Eukaryota	n	n	n	n	n	n	n	n	n	n	n	n	n	n	n	n	n	n	uncultured eukaryote	n
Reads_contig_11855	315189912	root	Bacteria	n	n	n	n	n	n	n	n	n	n	n	n	n	n	n	n	n	n	uncultured bacterium	n
Reads_contig_11858	452813963	root	Bacteria	n	n	n	n	n	n	n	n	n	n	n	n	n	n	n	n	n	n	uncultured bacterium	n
Reads_contig_11871	329763838	root	Eukaryota	Fungi	Dikarya	n	Basidiomycota	n	n	Agaricomycetes	Agaricomycetidae	n	Agaricales	n	n	Pleurotaceae	n	n	n	Pleurotus	n	Pleurotus sapidus	n
Reads_contig_11882	291264041	root	Eukaryota	n	n	n	n	n	n	n	n	n	n	n	n	n	n	n	n	n	n	uncultured eukaryote	n
Reads_contig_11883	526125113	root	Bacteria	n	n	n	Proteobacteria	n	n	Gammaproteobacteria	n	n	Enterobacteriales	n	n	Enterobacteriaceae	n	n	n	Salmonella	n	Salmonella bongori	n
Reads_contig_11884	525567922	root	n	n	n	n	n	n	n	n	n	n	n	n	n	n	n	n	n	n	n	Cloning vector pUAST-attB-hsp70-stop-dam-comr	n
Reads_contig_11889	237502312	root	Eukaryota	n	n	n	n	Intramacronucleata	n	Oligohymenophorea	Peritrichia	n	n	n	n	Vorticellidae	n	n	n	Carchesium	n	Carchesium polypinum	n
Reads_contig_11894	512134974	root	Eukaryota	n	n	n	n	Intramacronucleata	n	Oligohymenophorea	Peritrichia	n	n	n	n	Vorticellidae	n	n	n	Vorticella	n	Vorticella sp. 4 JG-2011	n
Reads_contig_119	23304136	root	Eukaryota	Viridiplantae	n	n	Streptophyta	n	n	Zygnemophyceae	n	n	Desmidiales	n	n	Closteriaceae	n	n	n	Closterium	n	Closterium acerosum	n
Reads_contig_11902	523821078	root	Bacteria	n	n	n	Proteobacteria	n	n	Gammaproteobacteria	n	n	Enterobacteriales	n	n	Enterobacteriaceae	n	n	n	Salmonella	n	Salmonella enterica	Salmonella enterica subsp. enterica
Reads_contig_11912	254832949	root	Eukaryota	n	n	n	Bacillariophyta	n	n	Fragilariophyceae	n	n	Fragilariales	n	n	Fragilariaceae	n	n	n	Grammonema	n	Grammonema striatula	n
Reads_contig_11922	320004925	root	Bacteria	n	n	n	n	n	n	n	n	n	n	n	n	n	n	n	n	n	n	uncultured bacterium	n
Reads_contig_11923	304323064	root	Eukaryota	n	n	n	n	Intramacronucleata	n	Oligohymenophorea	Peritrichia	n	n	n	n	Operculariidae	n	n	n	Opercularia	n	Opercularia sp. 1 LRPU-2010	n
Reads_contig_11924	84688700	root	Eukaryota	Metazoa	n	n	Chordata	Craniata	Gnathostomata	Mammalia	n	Euarchontoglires	Lagomorpha	n	n	Leporidae	n	n	n	Oryctolagus	n	Oryctolagus cuniculus	n
Reads_contig_11925	335951656	root	Eukaryota	Metazoa	n	n	Chordata	Craniata	Gnathostomata	Mammalia	n	Euarchontoglires	Lagomorpha	n	n	Leporidae	n	n	n	Oryctolagus	n	Oryctolagus cuniculus	n
Reads_contig_11928	237910519	root	Bacteria	n	n	n	n	n	n	n	n	n	n	n	n	n	n	n	n	n	n	uncultured bacterium	n
Reads_contig_11929	523821078	root	Bacteria	n	n	n	Proteobacteria	n	n	Gammaproteobacteria	n	n	Enterobacteriales	n	n	Enterobacteriaceae	n	n	n	Salmonella	n	Salmonella enterica	Salmonella enterica subsp. enterica
Reads_contig_1193	358635031	root	Eukaryota	n	n	n	n	n	n	n	n	n	Kinetoplastida	n	n	Bodonidae	n	n	n	Azumiobodo	n	Azumiobodo hoyamushi	n
Reads_contig_11930	527132828	root	Bacteria	n	n	Chlamydiae/Verrucomicrobia group	Chlamydiae	n	n	Chlamydiia	n	n	Chlamydiales	n	n	Chlamydiaceae	n	n	n	Chlamydia	n	Chlamydia trachomatis	n
Reads_contig_11932	433354599	root	Eukaryota	n	n	n	Bacillariophyta	n	n	Bacillariophyceae	n	n	n	n	n	Bacillariaceae	n	n	n	Pseudo-nitzschia	n	Pseudo-nitzschia sp. SB-2012	n
Reads_contig_11942	526641979	root	Bacteria	n	n	n	Proteobacteria	n	n	Gammaproteobacteria	n	n	Enterobacteriales	n	n	Enterobacteriaceae	n	n	n	Klebsiella	n	Klebsiella pneumoniae	Klebsiella pneumoniae subsp. pneumoniae
Reads_contig_11947	520999024	root	Bacteria	n	n	n	Proteobacteria	delta/epsilon subdivisions	n	Deltaproteobacteria	n	n	Myxococcales	Sorangiineae	n	Polyangiaceae	n	n	n	Sorangium	n	Sorangium cellulosum	n
Reads_contig_1195	526150211	root	Eukaryota	Metazoa	n	n	Chordata	Craniata	Gnathostomata	Mammalia	n	Euarchontoglires	Primates	Haplorrhini	Hominoidea	Hominidae	Homininae	n	n	Homo	n	Homo sapiens	n
Reads_contig_11950	525567869	root	n	n	n	n	n	n	n	n	n	n	n	n	n	n	n	n	n	n	n	Cloning vector pSEVA434	n
Reads_contig_11955	9885791	root	Eukaryota	n	n	n	Bacillariophyta	n	n	Bacillariophyceae	n	n	n	n	n	Bacillariaceae	n	n	n	Cylindrotheca	n	Cylindrotheca closterium	n
Reads_contig_11961	291263596	root	Eukaryota	n	n	n	n	n	n	n	n	n	n	n	n	n	n	n	n	n	n	uncultured eukaryote	n
Reads_contig_11966	3293006	root	Eukaryota	Metazoa	n	n	Chordata	Craniata	Gnathostomata	Mammalia	n	Euarchontoglires	Lagomorpha	n	n	Leporidae	n	n	n	Oryctolagus	n	Oryctolagus cuniculus	n
Reads_contig_11991	526125113	root	Bacteria	n	n	n	Proteobacteria	n	n	Gammaproteobacteria	n	n	Enterobacteriales	n	n	Enterobacteriaceae	n	n	n	Salmonella	n	Salmonella bongori	n
Reads_contig_11999	523512309	root	Eukaryota	Fungi	Dikarya	n	Ascomycota	Pezizomycotina	n	Sordariomycetes	n	n	Phyllachorales	n	n	Phyllachoraceae	n	n	n	n	n	uncultured Phyllachora	n
Reads_contig_1200	526298435	root	Eukaryota	Fungi	n	n	n	n	n	n	n	n	n	n	n	n	n	n	n	n	n	uncultured fungus	n
Reads_contig_12010	297384867	root	Eukaryota	n	n	n	n	n	n	Dinophyceae	n	n	Peridiniales	n	n	Peridiniaceae	n	n	n	Durinskia	n	Durinskia baltica	n
Reads_contig_12035	527132828	root	Bacteria	n	n	Chlamydiae/Verrucomicrobia group	Chlamydiae	n	n	Chlamydiia	n	n	Chlamydiales	n	n	Chlamydiaceae	n	n	n	Chlamydia	n	Chlamydia trachomatis	n
Reads_contig_12048	256692927	root	Bacteria	n	n	Chlamydiae/Verrucomicrobia group	Verrucomicrobia	n	n	Verrucomicrobiae	n	n	Verrucomicrobiales	n	n	n	n	n	n	n	n	uncultured Verrucomicrobiales bacterium	n
Reads_contig_12054	134302916	root	Eukaryota	n	n	n	n	n	n	Cryptophyta	n	n	Pyrenomonadales	n	n	Pyrenomonadaceae	n	n	n	Rhodomonas	n	Rhodomonas salina	n
Reads_contig_12065	470482831	root	Bacteria	n	n	n	Actinobacteria	n	n	Actinobacteria	Actinobacteridae	n	Actinomycetales	Micrococcineae	n	Micrococcaceae	n	n	n	Renibacterium	n	Renibacterium salmoninarum	n
Reads_contig_12069	404425902	root	Eukaryota	n	n	n	n	Intramacronucleata	n	Oligohymenophorea	Scuticociliatia	n	Pleuronematida	n	n	n	n	n	n	Wilbertia	n	Wilbertia typica	n
Reads_contig_12072	402533329	root	Eukaryota	n	n	n	n	n	n	Cryptophyta	n	n	Cryptomonadales	n	n	Cryptomonadaceae	n	n	n	Cryptomonas	n	Cryptomonas curvata	n
Reads_contig_12074	283568940	root	Eukaryota	n	n	n	Bacillariophyta	n	n	Coscinodiscophyceae	n	n	n	n	n	Thalassiosiraceae	n	n	n	Thalassiosira	n	Thalassiosira oceanica	n
Reads_contig_12077	40218215	root	Eukaryota	Metazoa	n	n	Chordata	Craniata	Gnathostomata	Mammalia	n	Euarchontoglires	Lagomorpha	n	n	Leporidae	n	n	n	Oryctolagus	n	Oryctolagus cuniculus	n
Reads_contig_12080	507181543	root	Eukaryota	n	n	n	Bacillariophyta	n	n	Bacillariophyceae	n	n	Naviculales	n	n	Naviculaceae	n	n	n	Navicula	n	Navicula sp. TW-1	n
Reads_contig_12082	297384997	root	Eukaryota	n	n	n	n	n	n	Dinophyceae	n	n	Peridiniales	n	n	Peridiniaceae	n	n	n	Kryptoperidinium	n	Kryptoperidinium foliaceum	n
Reads_contig_12083	91708343	root	Bacteria	n	n	n	Proteobacteria	n	n	Betaproteobacteria	n	n	Methylophilales	n	n	Methylophilaceae	n	n	n	Methylobacillus	n	Methylobacillus flagellatus	n
Reads_contig_12102	239799573	root	Eukaryota	Metazoa	n	n	Chordata	Craniata	Gnathostomata	Mammalia	n	Euarchontoglires	Lagomorpha	n	n	Leporidae	n	n	n	Oryctolagus	n	Oryctolagus cuniculus	n
Reads_contig_12106	371572665	root	Eukaryota	n	n	n	Bacillariophyta	n	n	Fragilariophyceae	n	n	Fragilariales	n	n	Fragilariaceae	n	n	n	Synedra	n	Synedra acus	n
Reads_contig_12108	526125113	root	Bacteria	n	n	n	Proteobacteria	n	n	Gammaproteobacteria	n	n	Enterobacteriales	n	n	Enterobacteriaceae	n	n	n	Salmonella	n	Salmonella bongori	n
Reads_contig_12109	451311560	root	n	n	n	n	n	n	n	n	n	n	n	n	n	n	n	n	n	n	n	Expression vector p28BIOH-LIC4	n
Reads_contig_12110	60687330	root	Eukaryota	n	n	n	Euglenida	n	n	n	n	n	Sphenomonadales	n	n	n	n	n	n	n	n	uncultured Sphenomonadales	n
Reads_contig_12112	526273439	root	Bacteria	n	n	n	Proteobacteria	n	n	Gammaproteobacteria	n	n	Pasteurellales	n	n	Pasteurellaceae	n	n	n	Mannheimia	n	Mannheimia haemolytica	n
Reads_contig_12117	297384867	root	Eukaryota	n	n	n	n	n	n	Dinophyceae	n	n	Peridiniales	n	n	Peridiniaceae	n	n	n	Durinskia	n	Durinskia baltica	n
Reads_contig_12118	283568940	root	Eukaryota	n	n	n	Bacillariophyta	n	n	Coscinodiscophyceae	n	n	n	n	n	Thalassiosiraceae	n	n	n	Thalassiosira	n	Thalassiosira oceanica	n
Reads_contig_1212	19032714	root	Eukaryota	Viridiplantae	n	n	Streptophyta	n	n	Zygnemophyceae	n	n	Desmidiales	n	n	Closteriaceae	n	n	n	Closterium	n	Closterium pusillum	n
Reads_contig_12134	526125113	root	Bacteria	n	n	n	Proteobacteria	n	n	Gammaproteobacteria	n	n	Enterobacteriales	n	n	Enterobacteriaceae	n	n	n	Salmonella	n	Salmonella bongori	n
Reads_contig_12140	84688700	root	Eukaryota	Metazoa	n	n	Chordata	Craniata	Gnathostomata	Mammalia	n	Euarchontoglires	Lagomorpha	n	n	Leporidae	n	n	n	Oryctolagus	n	Oryctolagus cuniculus	n
Reads_contig_12145	159883886	root	Eukaryota	Fungi	Dikarya	n	Ascomycota	Taphrinomycotina	n	Schizosaccharomycetes	n	n	Schizosaccharomycetales	n	n	Schizosaccharomycetaceae	n	n	n	Schizosaccharomyces	n	Schizosaccharomyces pombe	n
Reads_contig_12149	411101678	root	Bacteria	n	n	n	n	n	n	n	n	n	n	n	n	n	n	n	n	n	n	uncultured bacterium	n
Reads_contig_1215	507148341	root	Bacteria	n	n	n	Proteobacteria	n	n	Alphaproteobacteria	n	n	Rhodospirillales	n	n	Acetobacteraceae	n	n	n	Acetobacter	n	Acetobacter pasteurianus	Acetobacter pasteurianus subsp. pasteurianus
Reads_contig_12158	526125113	root	Bacteria	n	n	n	Proteobacteria	n	n	Gammaproteobacteria	n	n	Enterobacteriales	n	n	Enterobacteriaceae	n	n	n	Salmonella	n	Salmonella bongori	n
Reads_contig_1216	485043211	root	Eukaryota	n	n	n	Bacillariophyta	n	n	Bacillariophyceae	n	n	n	n	n	Bacillariaceae	n	n	n	Pseudo-nitzschia	n	Pseudo-nitzschia delicatissima	n
Reads_contig_1217	356893180	root	Eukaryota	n	n	n	Bacillariophyta	n	n	Bacillariophyceae	n	n	Naviculales	n	n	Naviculaceae	n	n	n	Navicula	n	Navicula sp. ETS 07	n
Reads_contig_12189	223047898	root	Eukaryota	n	n	n	n	n	n	Dinophyceae	n	n	n	n	n	n	n	n	n	n	n	uncultured marine dinoflagellate	n
Reads_contig_12191	507466429	root	n	n	n	n	n	n	n	n	n	n	n	n	n	n	n	n	n	n	n	Cloning vector pRMTn-Tc	n
Reads_contig_12198	408408088	root	Eukaryota	Metazoa	n	n	Platyhelminthes	n	n	Trematoda	Digenea	n	Strigeidida	n	Schistosomatoidea	Schistosomatidae	n	n	n	Schistosoma	n	Schistosoma japonicum	n
Reads_contig_12200	472440342	root	Bacteria	n	n	n	n	n	n	n	n	n	n	n	n	n	n	n	n	n	n	uncultured bacterium	n
Reads_contig_12205	3293006	root	Eukaryota	Metazoa	n	n	Chordata	Craniata	Gnathostomata	Mammalia	n	Euarchontoglires	Lagomorpha	n	n	Leporidae	n	n	n	Oryctolagus	n	Oryctolagus cuniculus	n
Reads_contig_12222	404427655	root	Eukaryota	n	n	n	Bacillariophyta	n	n	n	n	n	n	n	n	n	n	n	n	n	n	uncultured diatom	n
Reads_contig_12228	238909081	root	Eukaryota	Metazoa	n	n	Chordata	Craniata	Gnathostomata	Mammalia	n	Euarchontoglires	Lagomorpha	n	n	Leporidae	n	n	n	Oryctolagus	n	Oryctolagus cuniculus	n
Reads_contig_12233	3293006	root	Eukaryota	Metazoa	n	n	Chordata	Craniata	Gnathostomata	Mammalia	n	Euarchontoglires	Lagomorpha	n	n	Leporidae	n	n	n	Oryctolagus	n	Oryctolagus cuniculus	n
Reads_contig_12242	383215276	root	Eukaryota	n	n	n	n	n	n	n	n	n	Kinetoplastida	n	n	Trypanosomatidae	Leishmaniinae	n	n	Leishmania	Viannia	Leishmania panamensis	n
Reads_contig_12253	328684903	root	Eukaryota	n	n	n	n	Intramacronucleata	n	Spirotrichea	Stichotrichia	n	Sporadotrichida	n	n	Oxytrichidae	Stylonychinae	n	n	Laurentiella	n	Laurentiella strenua	n
Reads_contig_1226	23393868	root	Eukaryota	Viridiplantae	n	n	Streptophyta	n	n	Zygnemophyceae	n	n	Desmidiales	n	n	Closteriaceae	n	n	n	Closterium	n	Closterium spinosporum	n
Reads_contig_12263	291263817	root	Eukaryota	n	n	n	n	n	n	n	n	n	n	n	n	n	n	n	n	n	n	uncultured eukaryote	n
Reads_contig_12279	526125113	root	Bacteria	n	n	n	Proteobacteria	n	n	Gammaproteobacteria	n	n	Enterobacteriales	n	n	Enterobacteriaceae	n	n	n	Salmonella	n	Salmonella bongori	n
Reads_contig_12281	296065621	root	Eukaryota	n	n	n	Bacillariophyta	n	n	Bacillariophyceae	n	n	Naviculales	n	n	Naviculaceae	n	n	n	Navicula	n	Navicula gregaria	n
Reads_contig_12291	525567869	root	n	n	n	n	n	n	n	n	n	n	n	n	n	n	n	n	n	n	n	Cloning vector pSEVA434	n
Reads_contig_12295	387912513	root	Eukaryota	n	n	n	n	n	n	n	n	n	n	n	n	n	n	n	n	n	n	uncultured freshwater eukaryote	n
Reads_contig_1230	284506688	root	Eukaryota	Viridiplantae	n	n	Streptophyta	n	n	Zygnemophyceae	n	n	Zygnematales	n	n	Zygnemataceae	n	n	n	Zygnemopsis	n	Zygnemopsis sp. CCAP 699/1	n
Reads_contig_12303	363412173	root	Eukaryota	n	n	n	n	Intramacronucleata	n	Oligohymenophorea	Peritrichia	n	n	n	n	Vorticellidae	n	n	n	Carchesium	n	Carchesium polypinum	n
Reads_contig_12306	30348994	root	Eukaryota	Metazoa	n	n	Chordata	Craniata	Gnathostomata	Mammalia	n	Euarchontoglires	Lagomorpha	n	n	Leporidae	n	n	n	Oryctolagus	n	Oryctolagus cuniculus	n
Reads_contig_12307	512134802	root	Eukaryota	n	n	n	n	Intramacronucleata	n	Oligohymenophorea	Peritrichia	n	n	n	n	Vorticellidae	n	n	n	Vorticella	n	Vorticella sp. 2 JG-2011	n
Reads_contig_12323	120591888	root	Bacteria	n	n	n	Proteobacteria	n	n	Betaproteobacteria	n	n	Burkholderiales	n	n	Comamonadaceae	n	n	n	Polaromonas	n	Polaromonas naphthalenivorans	n
Reads_contig_12325	526125113	root	Bacteria	n	n	n	Proteobacteria	n	n	Gammaproteobacteria	n	n	Enterobacteriales	n	n	Enterobacteriaceae	n	n	n	Salmonella	n	Salmonella bongori	n
Reads_contig_12326	83743971	root	Bacteria	n	n	n	n	n	n	n	n	n	n	n	n	n	n	n	n	n	n	uncultured bacterium	n
Reads_contig_12339	526125113	root	Bacteria	n	n	n	Proteobacteria	n	n	Gammaproteobacteria	n	n	Enterobacteriales	n	n	Enterobacteriaceae	n	n	n	Salmonella	n	Salmonella bongori	n
Reads_contig_12341	49356806	root	Eukaryota	n	n	n	n	n	n	n	n	n	n	n	n	n	n	n	n	n	n	uncultured cercozoan	n
Reads_contig_12359	148614871	root	Eukaryota	Metazoa	n	n	Chordata	Craniata	Gnathostomata	Actinopterygii	n	n	Cypriniformes	n	Cyprinoidea	Cyprinidae	n	n	n	Phoxinus	n	Phoxinus phoxinus	n
Reads_contig_12363	453197916	root	Eukaryota	n	n	n	n	n	n	n	n	n	n	n	n	n	n	n	n	n	n	uncultured eukaryote	n
Reads_contig_12372	60476959	root	Eukaryota	n	n	n	n	n	n	n	n	n	n	n	n	n	n	n	n	n	n	uncultured freshwater eukaryote	n
Reads_contig_12377	385300355	root	Bacteria	n	n	n	Proteobacteria	n	n	Betaproteobacteria	n	n	n	n	n	n	n	n	n	n	n	uncultured beta proteobacterium	n
Reads_contig_12378	389549689	root	Eukaryota	n	n	n	n	n	n	n	n	n	n	n	n	n	n	n	n	n	n	uncultured eukaryote	n
Reads_contig_1238	371921904	root	Eukaryota	Metazoa	n	n	Chordata	Craniata	Gnathostomata	Mammalia	n	Laurasiatheria	n	n	n	Suidae	n	n	n	Sus	n	Sus scrofa	n
Reads_contig_12385	449802187	root	Eukaryota	n	n	n	n	n	n	n	n	n	Kinetoplastida	n	n	Trypanosomatidae	n	n	n	Trypanosoma	Trypanozoon	Trypanosoma brucei	n
Reads_contig_12386	512134975	root	Eukaryota	n	n	n	n	Intramacronucleata	n	Oligohymenophorea	Peritrichia	n	n	n	n	Vorticellidae	n	n	n	Vorticella	n	Vorticella sp. 4 JG-2011	n
Reads_contig_12387	511202237	root	Bacteria	n	n	n	n	n	n	n	n	n	n	n	n	n	n	n	n	n	n	uncultured bacterium	n
Reads_contig_12390	507147404	root	Bacteria	n	n	n	n	n	n	n	n	n	n	n	n	n	n	n	n	n	n	uncultured bacterium	n
Reads_contig_124	390195071	root	Eukaryota	Fungi	Dikarya	n	Ascomycota	Saccharomycotina	n	Saccharomycetes	n	n	Saccharomycetales	n	n	Saccharomycetaceae	n	n	n	Saccharomyces	n	Saccharomyces cerevisiae	n
Reads_contig_1240	134081402	root	Eukaryota	Fungi	Dikarya	n	Ascomycota	Pezizomycotina	n	Eurotiomycetes	Eurotiomycetidae	n	Eurotiales	n	n	Trichocomaceae	n	n	n	Aspergillus	n	Aspergillus niger	n
Reads_contig_12405	77377261	root	Eukaryota	Metazoa	n	n	Chordata	Craniata	Gnathostomata	Mammalia	n	Euarchontoglires	Lagomorpha	n	n	Leporidae	n	n	n	Oryctolagus	n	Oryctolagus cuniculus	n
Reads_contig_12422	409971369	root	Eukaryota	n	n	n	n	n	n	n	n	n	Thaumatomonadida	n	n	n	n	n	n	Esquamula	n	Esquamula lacrimiformis	n
Reads_contig_1243	526267777	root	Bacteria	n	n	n	Proteobacteria	n	n	Betaproteobacteria	n	n	Burkholderiales	n	n	Burkholderiaceae	n	n	n	Burkholderia	n	Burkholderia pseudomallei	n
Reads_contig_12430	219958631	root	Eukaryota	Fungi	n	n	Chytridiomycota	n	n	n	n	n	n	n	n	n	n	n	n	n	n	uncultured Chytridiomycota	n
Reads_contig_12454	526125113	root	Bacteria	n	n	n	Proteobacteria	n	n	Gammaproteobacteria	n	n	Enterobacteriales	n	n	Enterobacteriaceae	n	n	n	Salmonella	n	Salmonella bongori	n
Reads_contig_12466	526125113	root	Bacteria	n	n	n	Proteobacteria	n	n	Gammaproteobacteria	n	n	Enterobacteriales	n	n	Enterobacteriaceae	n	n	n	Salmonella	n	Salmonella bongori	n
Reads_contig_1247	335929306	root	Eukaryota	n	n	n	Bacillariophyta	n	n	Bacillariophyceae	n	n	n	n	n	Bacillariaceae	n	n	n	Pseudo-nitzschia	n	Pseudo-nitzschia hasleana	n
Reads_contig_12475	442572076	root	Eukaryota	Viridiplantae	n	n	Streptophyta	n	n	Klebsormidiophyceae	n	n	Klebsormidiales	n	n	Klebsormidiaceae	n	n	n	Klebsormidium	n	Klebsormidium subtilissimum	n
Reads_contig_12483	391358315	root	Eukaryota	Fungi	n	n	n	n	n	n	n	n	n	n	n	n	n	n	n	n	n	uncultured fungus	n
Reads_contig_125	291415305	root	Eukaryota	Metazoa	n	n	Chordata	Craniata	Gnathostomata	Mammalia	n	Euarchontoglires	Lagomorpha	n	n	Leporidae	n	n	n	Oryctolagus	n	Oryctolagus cuniculus	n
Reads_contig_12502	373938716	root	Eukaryota	Fungi	Dikarya	n	Ascomycota	Pezizomycotina	n	Eurotiomycetes	Eurotiomycetidae	n	Eurotiales	n	n	Trichocomaceae	n	n	n	Penicillium	n	Penicillium solitum	n
Reads_contig_12507	3293006	root	Eukaryota	Metazoa	n	n	Chordata	Craniata	Gnathostomata	Mammalia	n	Euarchontoglires	Lagomorpha	n	n	Leporidae	n	n	n	Oryctolagus	n	Oryctolagus cuniculus	n
Reads_contig_12518	526300021	root	Bacteria	n	n	n	n	n	n	n	n	n	n	n	n	n	n	n	n	n	n	uncultured bacterium	n
Reads_contig_1252	514765267	root	Eukaryota	Metazoa	n	n	Chordata	Craniata	Gnathostomata	Aves	n	Neognathae	Anseriformes	n	n	Anatidae	n	n	n	Anas	n	Anas platyrhynchos	n
Reads_contig_12525	288886499	root	Eukaryota	n	n	n	n	n	n	n	n	n	n	n	n	n	n	n	n	n	n	uncultured marine eukaryote	n
Reads_contig_12535	268528141	root	Eukaryota	n	n	n	n	Intramacronucleata	n	Oligohymenophorea	Scuticociliatia	n	Pleuronematida	n	n	Pleuronematidae	n	n	n	Pleuronema	n	Pleuronema sp. CFL08110901	n
Reads_contig_12551	406042099	root	Eukaryota	Fungi	Dikarya	n	Ascomycota	Pezizomycotina	n	Eurotiomycetes	Chaetothyriomycetidae	n	Chaetothyriales	n	n	Trichomeriaceae	n	n	n	Trichomerium	n	Trichomerium gleosporum	n
Reads_contig_12555	22324940	root	Eukaryota	Metazoa	n	n	Chordata	Craniata	Gnathostomata	Mammalia	n	Euarchontoglires	Rodentia	Sciurognathi	n	Muridae	Murinae	n	n	Mus	Mus	Mus musculus	n
Reads_contig_12565	223005694	root	Eukaryota	Metazoa	n	n	Chordata	Craniata	Gnathostomata	Mammalia	n	Laurasiatheria	n	n	n	Suidae	n	n	n	Sus	n	Sus scrofa	n
Reads_contig_12580	519113827	root	Bacteria	n	n	n	Actinobacteria	n	n	Actinobacteria	Actinobacteridae	n	Actinomycetales	Actinomycineae	n	Actinomycetaceae	n	n	n	Arcanobacterium	n	Arcanobacterium phocisimile	n
Reads_contig_12583	526298505	root	Eukaryota	Fungi	n	n	n	n	n	n	n	n	n	n	n	n	n	n	n	n	n	uncultured fungus	n
Reads_contig_12585	239799573	root	Eukaryota	Metazoa	n	n	Chordata	Craniata	Gnathostomata	Mammalia	n	Euarchontoglires	Lagomorpha	n	n	Leporidae	n	n	n	Oryctolagus	n	Oryctolagus cuniculus	n
Reads_contig_12586	443419838	root	Bacteria	n	n	n	Proteobacteria	n	n	Gammaproteobacteria	n	n	Enterobacteriales	n	n	Enterobacteriaceae	n	n	n	Escherichia	n	Escherichia coli	n
Reads_contig_12587	347800972	root	Eukaryota	n	n	n	Bacillariophyta	n	n	Bacillariophyceae	n	n	n	n	n	n	n	n	n	n	n	endosymbiont of Durinskia baltica	n
Reads_contig_12590	297182436	root	Bacteria	n	n	n	Proteobacteria	n	n	Alphaproteobacteria	n	n	Rhodospirillales	n	n	n	n	n	n	n	n	uncultured Rhodospirillales bacterium HF4000_24M03	n
Reads_contig_126	452192109	root	Bacteria	n	n	n	Proteobacteria	n	n	Betaproteobacteria	n	n	Burkholderiales	n	n	Comamonadaceae	n	n	n	Acidovorax	n	Acidovorax ebreus	n
Reads_contig_12604	285808580	root	Bacteria	n	n	n	n	n	n	n	n	n	n	n	n	n	n	n	n	n	n	uncultured bacterium 126	n
Reads_contig_12619	525567869	root	n	n	n	n	n	n	n	n	n	n	n	n	n	n	n	n	n	n	n	Cloning vector pSEVA434	n
Reads_contig_1262	283766137	root	Eukaryota	Viridiplantae	n	n	Streptophyta	n	n	Zygnemophyceae	n	n	Desmidiales	n	n	Desmidiaceae	n	n	n	Sphaerozosma	n	Sphaerozosma granulatum	n
Reads_contig_12627	19919656	root	Eukaryota	Viridiplantae	n	n	Streptophyta	n	n	n	n	n	Saxifragales	n	n	Daphniphyllaceae	n	n	n	Daphniphyllum	n	Daphniphyllum sp. 205-82	n
Reads_contig_1264	525331147	root	Bacteria	n	n	Bacteroidetes/Chlorobi group	Bacteroidetes	n	n	Flavobacteriia	n	n	Flavobacteriales	n	n	Flavobacteriaceae	n	n	n	Flavobacterium	n	Flavobacterium sp. A-Y-1	n
Reads_contig_12658	525567869	root	n	n	n	n	n	n	n	n	n	n	n	n	n	n	n	n	n	n	n	Cloning vector pSEVA434	n
Reads_contig_12669	525567869	root	n	n	n	n	n	n	n	n	n	n	n	n	n	n	n	n	n	n	n	Cloning vector pSEVA434	n
Reads_contig_12673	33114345	root	Eukaryota	Metazoa	n	n	Chordata	Craniata	Gnathostomata	Mammalia	n	Euarchontoglires	Lagomorpha	n	n	Leporidae	n	n	n	Oryctolagus	n	Oryctolagus cuniculus	n
Reads_contig_1268	23393868	root	Eukaryota	Viridiplantae	n	n	Streptophyta	n	n	Zygnemophyceae	n	n	Desmidiales	n	n	Closteriaceae	n	n	n	Closterium	n	Closterium spinosporum	n
Reads_contig_12681	403398841	root	Eukaryota	Fungi	Dikarya	n	Ascomycota	Pezizomycotina	n	Eurotiomycetes	Chaetothyriomycetidae	n	Pyrenulales	n	n	Pyrenulaceae	n	n	n	Pyrenula	n	Pyrenula macrospora	n
Reads_contig_12686	117653115	root	Eukaryota	Fungi	Dikarya	n	Ascomycota	Pezizomycotina	n	Sordariomycetes	Hypocreomycetidae	n	Hypocreales	n	n	n	n	n	n	n	n	Hypocreales sp. LM398	n
Reads_contig_12688	380236176	root	Eukaryota	n	n	n	n	Intramacronucleata	n	Oligohymenophorea	Peritrichia	n	n	n	n	n	n	n	n	n	n	uncultured peritrich ciliate	n
Reads_contig_12689	3293006	root	Eukaryota	Metazoa	n	n	Chordata	Craniata	Gnathostomata	Mammalia	n	Euarchontoglires	Lagomorpha	n	n	Leporidae	n	n	n	Oryctolagus	n	Oryctolagus cuniculus	n
Reads_contig_1269	526150211	root	Eukaryota	Metazoa	n	n	Chordata	Craniata	Gnathostomata	Mammalia	n	Euarchontoglires	Primates	Haplorrhini	Hominoidea	Hominidae	Homininae	n	n	Homo	n	Homo sapiens	n
Reads_contig_12695	345287604	root	Eukaryota	Viridiplantae	n	n	Streptophyta	n	n	n	n	n	Caryophyllales	n	n	Stegnospermataceae	n	n	n	Stegnosperma	n	Stegnosperma halimifolium	n
Reads_contig_127	306444426	root	Eukaryota	n	n	n	n	n	n	n	n	n	n	n	n	n	n	n	n	n	n	uncultured eukaryote	n
Reads_contig_12711	371573097	root	Eukaryota	Metazoa	n	n	Chordata	Craniata	Gnathostomata	Mammalia	n	Euarchontoglires	Lagomorpha	n	n	Leporidae	n	n	n	Sylvilagus	n	Sylvilagus floridanus	n
Reads_contig_12716	512128746	root	Bacteria	n	n	n	n	n	n	n	n	n	n	n	n	n	n	n	n	n	n	uncultured bacterium	n
Reads_contig_1272	525456764	root	Bacteria	n	n	n	n	n	n	n	n	n	n	n	n	n	n	n	n	n	n	uncultured bacterium	n
Reads_contig_12725	256419048	root	Eukaryota	Metazoa	n	n	Chordata	Craniata	Gnathostomata	Mammalia	n	Euarchontoglires	Lagomorpha	n	n	Leporidae	n	n	n	Oryctolagus	n	Oryctolagus cuniculus	n
Reads_contig_12728	334194119	root	Bacteria	n	n	n	Proteobacteria	n	n	Betaproteobacteria	n	n	Burkholderiales	n	n	Burkholderiaceae	n	n	n	Ralstonia	n	Ralstonia solanacearum	n
Reads_contig_12732	453201950	root	Eukaryota	n	n	n	n	n	n	n	n	n	n	n	n	n	n	n	n	n	n	uncultured eukaryote	n
Reads_contig_12757	499285606	root	n	n	n	n	n	n	n	n	n	n	n	n	n	n	n	n	n	n	n	uncultured organism	n
Reads_contig_1277	526641977	root	Bacteria	n	n	n	Proteobacteria	n	n	Gammaproteobacteria	n	n	Pseudomonadales	n	n	Pseudomonadaceae	n	n	n	Pseudomonas	n	Pseudomonas stutzeri	n
Reads_contig_12778	363412144	root	Eukaryota	n	n	n	n	Intramacronucleata	n	Oligohymenophorea	Peritrichia	n	n	n	n	Vorticellidae	n	n	n	Vorticella	n	Vorticella aequilata	n
Reads_contig_12779	335951699	root	Eukaryota	Metazoa	n	n	Chordata	Craniata	Gnathostomata	Mammalia	n	Euarchontoglires	Lagomorpha	n	n	Leporidae	n	n	n	Oryctolagus	n	Oryctolagus cuniculus	n
Reads_contig_12784	525567869	root	n	n	n	n	n	n	n	n	n	n	n	n	n	n	n	n	n	n	n	Cloning vector pSEVA434	n
Reads_contig_12802	315593157	root	Bacteria	n	n	n	Proteobacteria	n	n	Betaproteobacteria	n	n	Burkholderiales	n	n	Comamonadaceae	n	n	n	Variovorax	n	Variovorax paradoxus	n
Reads_contig_12804	440228782	root	Eukaryota	n	n	n	n	n	n	n	n	n	Kinetoplastida	n	n	Trypanosomatidae	Leishmaniinae	n	n	Leishmania	Viannia	Leishmania braziliensis	n
Reads_contig_12809	478237656	root	Eukaryota	Fungi	Dikarya	n	Ascomycota	Pezizomycotina	n	Sordariomycetes	Hypocreomycetidae	n	Hypocreales	n	n	n	n	n	n	Stachybotrys	n	Stachybotrys subreniformis	n
Reads_contig_12810	526641979	root	Bacteria	n	n	n	Proteobacteria	n	n	Gammaproteobacteria	n	n	Enterobacteriales	n	n	Enterobacteriaceae	n	n	n	Klebsiella	n	Klebsiella pneumoniae	Klebsiella pneumoniae subsp. pneumoniae
Reads_contig_12815	526125113	root	Bacteria	n	n	n	Proteobacteria	n	n	Gammaproteobacteria	n	n	Enterobacteriales	n	n	Enterobacteriaceae	n	n	n	Salmonella	n	Salmonella bongori	n
Reads_contig_12829	371572665	root	Eukaryota	n	n	n	Bacillariophyta	n	n	Fragilariophyceae	n	n	Fragilariales	n	n	Fragilariaceae	n	n	n	Synedra	n	Synedra acus	n
Reads_contig_12835	157780210	root	Eukaryota	n	n	n	n	n	n	n	n	n	Choanoflagellida	n	n	Salpingoecidae	n	n	n	Salpingoeca	n	Salpingoeca sp. ATCC 50929	n
Reads_contig_12842	63253344	root	Eukaryota	Metazoa	n	n	Chordata	Craniata	Gnathostomata	Mammalia	n	Euarchontoglires	Lagomorpha	n	n	Leporidae	n	n	n	Oryctolagus	n	Oryctolagus cuniculus	n
Reads_contig_12844	429484596	root	Eukaryota	n	n	n	Euglenida	n	n	n	n	n	Euglenales	n	n	n	n	n	n	Monomorphina	n	Monomorphina aenigmatica	n
Reads_contig_1286	291263309	root	Eukaryota	n	n	n	n	n	n	n	n	n	n	n	n	n	n	n	n	n	n	uncultured eukaryote	n
Reads_contig_12862	451963169	root	Eukaryota	n	n	n	n	n	n	n	n	n	Kinetoplastida	n	n	Trypanosomatidae	n	n	n	n	n	uncultured trypanosome	n
Reads_contig_1287	291263309	root	Eukaryota	n	n	n	n	n	n	n	n	n	n	n	n	n	n	n	n	n	n	uncultured eukaryote	n
Reads_contig_129	291263140	root	Eukaryota	n	n	n	n	n	n	n	n	n	n	n	n	n	n	n	n	n	n	uncultured eukaryote	n
Reads_contig_12916	523821078	root	Bacteria	n	n	n	Proteobacteria	n	n	Gammaproteobacteria	n	n	Enterobacteriales	n	n	Enterobacteriaceae	n	n	n	Salmonella	n	Salmonella enterica	Salmonella enterica subsp. enterica
Reads_contig_1293	485601478	root	Eukaryota	Metazoa	n	n	Chordata	Craniata	Gnathostomata	Mammalia	n	Euarchontoglires	Primates	Haplorrhini	Hominoidea	Hominidae	Homininae	n	n	Homo	n	Homo sapiens	n
Reads_contig_12933	238252778	root	Eukaryota	n	n	n	n	n	n	n	n	n	n	n	n	n	n	n	n	n	n	uncultured eukaryote	n
Reads_contig_12961	291259246	root	Bacteria	n	n	n	n	n	n	n	n	n	n	n	n	n	n	n	n	n	n	uncultured bacterium	n
Reads_contig_12964	290768174	root	Eukaryota	n	n	n	n	n	n	Florideophyceae	n	n	Corallinales	n	n	n	n	n	n	n	n	uncultured Corallinales	n
Reads_contig_1298	526641969	root	Bacteria	n	n	n	Proteobacteria	n	n	Alphaproteobacteria	n	n	Rhizobiales	n	n	Bradyrhizobiaceae	n	n	n	Rhodopseudomonas	n	Rhodopseudomonas palustris	n
Reads_contig_12991	7619987	root	Eukaryota	Fungi	Dikarya	n	Ascomycota	Pezizomycotina	n	Sordariomycetes	Hypocreomycetidae	n	Hypocreales	n	n	Ophiocordycipitaceae	n	n	n	Ophiocordyceps	n	Ophiocordyceps coccidiicola	n
Reads_contig_13	525469989	root	Eukaryota	Metazoa	n	n	Chordata	Craniata	Gnathostomata	Mammalia	n	Laurasiatheria	Cetacea	Odontoceti	n	Monodontidae	n	n	n	Delphinapterus	n	Delphinapterus leucas	n
Reads_contig_130	521301466	root	Eukaryota	Viridiplantae	n	n	Streptophyta	n	n	Liliopsida	commelinids	n	Poales	n	n	Poaceae	Pooideae	Triticeae	n	Triticum	n	Triticum aestivum	n
Reads_contig_13010	514074483	root	Eukaryota	Fungi	Dikarya	n	Ascomycota	n	n	n	n	n	n	n	n	n	n	n	n	n	n	Ascomycota sp. A25M063	n
Reads_contig_1303	359552054	root	Bacteria	n	n	n	n	n	n	n	n	n	n	n	n	n	n	n	n	n	n	uncultured bacterium	n
Reads_contig_1304	526641977	root	Bacteria	n	n	n	Proteobacteria	n	n	Gammaproteobacteria	n	n	Pseudomonadales	n	n	Pseudomonadaceae	n	n	n	Pseudomonas	n	Pseudomonas stutzeri	n
Reads_contig_13054	526125113	root	Bacteria	n	n	n	Proteobacteria	n	n	Gammaproteobacteria	n	n	Enterobacteriales	n	n	Enterobacteriaceae	n	n	n	Salmonella	n	Salmonella bongori	n
Reads_contig_13060	354784537	root	Eukaryota	Metazoa	n	n	Chordata	Craniata	Gnathostomata	Mammalia	n	Euarchontoglires	Rodentia	Sciurognathi	n	Muridae	Murinae	n	n	Mus	Mus	Mus musculus	n
Reads_contig_13065	526131136	root	n	n	n	n	n	n	n	n	n	n	n	n	n	n	n	n	n	n	n	Cloning vector pBAD24-rnc-sfGFP	n
Reads_contig_13085	339433797	root	Eukaryota	Fungi	Dikarya	n	Ascomycota	Pezizomycotina	n	Sordariomycetes	Hypocreomycetidae	n	Hypocreales	n	n	Nectriaceae	n	n	n	Fusarium	n	Fusarium solani	n
Reads_contig_13089	525567869	root	n	n	n	n	n	n	n	n	n	n	n	n	n	n	n	n	n	n	n	Cloning vector pSEVA434	n
Reads_contig_1309	23393868	root	Eukaryota	Viridiplantae	n	n	Streptophyta	n	n	Zygnemophyceae	n	n	Desmidiales	n	n	Closteriaceae	n	n	n	Closterium	n	Closterium spinosporum	n
Reads_contig_131	476512267	root	Bacteria	n	n	n	Proteobacteria	n	n	Alphaproteobacteria	n	n	Rhodobacterales	n	n	Rhodobacteraceae	n	n	n	Octadecabacter	n	Octadecabacter arcticus	n
Reads_contig_13102	526300021	root	Bacteria	n	n	n	n	n	n	n	n	n	n	n	n	n	n	n	n	n	n	uncultured bacterium	n
Reads_contig_13121	519419813	root	Eukaryota	n	n	n	n	Postciliodesmatophora	n	Heterotrichea	n	n	Heterotrichida	n	n	Stentoridae	n	n	n	Stentor	n	Stentor muelleri	n
Reads_contig_13141	478475979	root	Eukaryota	Fungi	n	n	n	n	n	n	n	n	n	n	n	n	n	n	n	n	n	fungal sp. F308	n
Reads_contig_13145	3293006	root	Eukaryota	Metazoa	n	n	Chordata	Craniata	Gnathostomata	Mammalia	n	Euarchontoglires	Lagomorpha	n	n	Leporidae	n	n	n	Oryctolagus	n	Oryctolagus cuniculus	n
Reads_contig_13147	297384997	root	Eukaryota	n	n	n	n	n	n	Dinophyceae	n	n	Peridiniales	n	n	Peridiniaceae	n	n	n	Kryptoperidinium	n	Kryptoperidinium foliaceum	n
Reads_contig_13155	523473628	root	Eukaryota	Fungi	n	n	Glomeromycota	n	n	Glomeromycetes	n	n	Glomerales	n	n	Glomeraceae	n	n	n	n	n	uncultured Glomerales	n
Reads_contig_13159	526131136	root	n	n	n	n	n	n	n	n	n	n	n	n	n	n	n	n	n	n	n	Cloning vector pBAD24-rnc-sfGFP	n
Reads_contig_13162	291059196	root	Eukaryota	Metazoa	n	n	Chordata	Craniata	Gnathostomata	Mammalia	n	Euarchontoglires	Lagomorpha	n	n	Leporidae	n	n	n	Lepus	n	Lepus capensis	n
Reads_contig_13173	30348994	root	Eukaryota	Metazoa	n	n	Chordata	Craniata	Gnathostomata	Mammalia	n	Euarchontoglires	Lagomorpha	n	n	Leporidae	n	n	n	Oryctolagus	n	Oryctolagus cuniculus	n
Reads_contig_13180	56744172	root	Eukaryota	n	n	n	Phaeophyceae	n	n	n	n	n	Tilopteridales	n	n	Tilopteridaceae	n	n	n	Tilopteris	n	Tilopteris mertensii	n
Reads_contig_13182	318084142	root	Eukaryota	n	n	n	n	n	n	n	n	n	n	n	n	n	n	n	n	n	n	uncultured eukaryote	n
Reads_contig_13184	291415749	root	Eukaryota	Metazoa	n	n	Chordata	Craniata	Gnathostomata	Mammalia	n	Euarchontoglires	Lagomorpha	n	n	Leporidae	n	n	n	Oryctolagus	n	Oryctolagus cuniculus	n
Reads_contig_1319	496303564	root	Eukaryota	Metazoa	n	n	n	n	n	n	n	n	n	n	n	n	n	n	n	n	n	uncultured metazoan	n
Reads_contig_13198	526125113	root	Bacteria	n	n	n	Proteobacteria	n	n	Gammaproteobacteria	n	n	Enterobacteriales	n	n	Enterobacteriaceae	n	n	n	Salmonella	n	Salmonella bongori	n
Reads_contig_1320	427363208	root	Bacteria	n	n	n	Cyanobacteria	n	n	n	n	n	Nostocales	n	n	Nostocaceae	n	n	n	Nostoc	n	Nostoc sp. PCC 7524	n
Reads_contig_1322	463121759	root	Bacteria	n	n	n	Proteobacteria	delta/epsilon subdivisions	n	Epsilonproteobacteria	n	n	Campylobacterales	n	n	Helicobacteraceae	n	n	n	Helicobacter	n	Helicobacter pylori	n
Reads_contig_13241	308549724	root	Bacteria	n	n	n	n	n	n	n	n	n	n	n	n	n	n	n	n	n	n	uncultured bacterium	n
Reads_contig_13246	519281651	root	n	n	n	n	n	n	n	n	n	n	n	n	n	n	n	n	n	n	n	Cloning vector pRSET-TAUT_2P	n
Reads_contig_13259	470477850	root	Bacteria	n	n	n	Proteobacteria	n	n	Betaproteobacteria	n	n	Methylophilales	n	n	Methylophilaceae	n	n	n	Methylobacillus	n	Methylobacillus flagellatus	n
Reads_contig_1326	470468600	root	Bacteria	n	n	n	Actinobacteria	n	n	Actinobacteria	Actinobacteridae	n	Actinomycetales	Micrococcineae	n	Micrococcaceae	n	n	n	Micrococcus	n	Micrococcus luteus	n
Reads_contig_13265	311408928	root	Eukaryota	n	n	n	n	n	n	n	n	n	n	n	n	n	n	n	n	n	n	uncultured stramenopile	n
Reads_contig_13274	297384997	root	Eukaryota	n	n	n	n	n	n	Dinophyceae	n	n	Peridiniales	n	n	Peridiniaceae	n	n	n	Kryptoperidinium	n	Kryptoperidinium foliaceum	n
Reads_contig_13277	514825752	root	Eukaryota	Fungi	Dikarya	n	Basidiomycota	Ustilaginomycotina	n	Exobasidiomycetes	n	n	Malasseziales	n	n	n	n	n	n	n	n	uncultured Malassezia	n
Reads_contig_13278	354796269	root	Eukaryota	Metazoa	n	n	Chordata	Craniata	Gnathostomata	Mammalia	n	Euarchontoglires	Rodentia	Sciurognathi	n	Muridae	Murinae	n	n	Mus	Mus	Mus musculus	n
Reads_contig_13283	124053519	root	Eukaryota	Metazoa	n	n	Chordata	Craniata	Gnathostomata	Mammalia	n	Euarchontoglires	Rodentia	Sciurognathi	n	Muridae	Murinae	n	n	Mus	Mus	Mus musculus	n
Reads_contig_13285	3293006	root	Eukaryota	Metazoa	n	n	Chordata	Craniata	Gnathostomata	Mammalia	n	Euarchontoglires	Lagomorpha	n	n	Leporidae	n	n	n	Oryctolagus	n	Oryctolagus cuniculus	n
Reads_contig_133	476004043	root	Bacteria	n	n	n	n	n	n	n	n	n	n	n	n	n	n	n	n	n	n	uncultured bacterium	n
Reads_contig_13303	300484254	root	Eukaryota	Metazoa	n	n	Chordata	Craniata	Gnathostomata	Mammalia	n	Euarchontoglires	Lagomorpha	n	n	Leporidae	n	n	n	Lepus	n	Lepus capensis	n
Reads_contig_13315	394795744	root	Eukaryota	n	n	n	n	n	n	n	n	n	n	n	n	n	n	n	n	n	n	uncultured eukaryote	n
Reads_contig_13319	408831575	root	Bacteria	n	n	n	n	n	n	n	n	n	n	n	n	n	n	n	n	n	n	uncultured bacterium	n
Reads_contig_13323	146148306	root	Eukaryota	Viridiplantae	n	n	Streptophyta	n	n	n	asterids	n	Apiales	Apiineae	n	Apiaceae	Apioideae	Oenantheae	n	Harperella	n	Harperella nodosa	n
Reads_contig_13332	219944660	root	Bacteria	n	n	n	Proteobacteria	n	n	Alphaproteobacteria	n	n	Rhizobiales	n	n	Methylobacteriaceae	n	n	n	Methylobacterium	n	Methylobacterium nodulans	n
Reads_contig_13335	422314598	root	Eukaryota	n	n	n	Bacillariophyta	n	n	Bacillariophyceae	n	n	Naviculales	n	n	Naviculaceae	n	n	n	Fistulifera	n	Fistulifera saprophila	n
Reads_contig_1334	441601214	root	Eukaryota	Metazoa	n	n	Chordata	Craniata	Gnathostomata	Mammalia	n	Euarchontoglires	Primates	Haplorrhini	Hominoidea	Hylobatidae	n	n	n	Nomascus	n	Nomascus leucogenys	n
Reads_contig_1335	507148327	root	Bacteria	n	n	n	Cyanobacteria	n	n	n	n	n	Nostocales	n	n	Rivulariaceae	n	n	n	Calothrix	n	Calothrix sp. PCC 7507	n
Reads_contig_1338	470481435	root	Bacteria	n	n	n	Proteobacteria	delta/epsilon subdivisions	n	Deltaproteobacteria	n	n	Desulfovibrionales	n	n	Desulfovibrionaceae	n	n	n	Desulfovibrio	n	Desulfovibrio vulgaris	n
Reads_contig_13393	519419817	root	Eukaryota	n	n	n	n	Intramacronucleata	n	Prostomatea	n	n	Prorodontida	n	n	Colepidae	n	n	n	Coleps	n	Coleps hirtus	n
Reads_contig_13398	371782087	root	Eukaryota	Viridiplantae	n	n	Chlorophyta	n	n	Ulvophyceae	n	n	Acrosiphoniales	n	n	n	n	n	n	Acrosiphonia	n	Acrosiphonia sp. SAG-127.80	n
Reads_contig_13399	7248638	root	Eukaryota	n	n	n	Euglenida	n	n	n	n	n	Euglenales	n	n	n	n	n	n	Cyclidiopsis	n	Cyclidiopsis acus	n
Reads_contig_134	239937292	root	Eukaryota	Metazoa	n	n	Chordata	Craniata	Gnathostomata	Mammalia	n	Euarchontoglires	Primates	Haplorrhini	Hominoidea	Hominidae	Homininae	n	n	Homo	n	Homo sapiens	n
Reads_contig_13406	124053519	root	Eukaryota	Metazoa	n	n	Chordata	Craniata	Gnathostomata	Mammalia	n	Euarchontoglires	Rodentia	Sciurognathi	n	Muridae	Murinae	n	n	Mus	Mus	Mus musculus	n
Reads_contig_13420	413965682	root	n	n	n	n	n	n	n	n	n	n	n	n	n	n	n	n	n	n	n	TREX vector pIC20H-RL	n
Reads_contig_13422	525567869	root	n	n	n	n	n	n	n	n	n	n	n	n	n	n	n	n	n	n	n	Cloning vector pSEVA434	n
Reads_contig_13438	430012750	root	Bacteria	n	n	n	Planctomycetes	n	n	Planctomycetia	n	n	Planctomycetales	n	n	Planctomycetaceae	n	n	n	Singulisphaera	n	Singulisphaera acidiphila	n
Reads_contig_13442	291263906	root	Eukaryota	n	n	n	n	n	n	n	n	n	n	n	n	n	n	n	n	n	n	uncultured eukaryote	n
Reads_contig_13450	387912513	root	Eukaryota	n	n	n	n	n	n	n	n	n	n	n	n	n	n	n	n	n	n	uncultured freshwater eukaryote	n
Reads_contig_13455	40319850	root	Bacteria	n	n	n	n	n	n	n	n	n	n	n	n	n	n	n	n	n	n	rhizosphere bacterium GWR08	n
Reads_contig_13458	402533332	root	Eukaryota	n	n	n	n	n	n	Cryptophyta	n	n	Cryptomonadales	n	n	Cryptomonadaceae	n	n	n	Cryptomonas	n	Cryptomonas curvata	n
Reads_contig_1346	359750743	root	Eukaryota	Fungi	Dikarya	n	Ascomycota	Saccharomycotina	n	Saccharomycetes	n	n	Saccharomycetales	n	n	Saccharomycetaceae	n	n	n	Torulaspora	n	Torulaspora delbrueckii	n
Reads_contig_13460	124053519	root	Eukaryota	Metazoa	n	n	Chordata	Craniata	Gnathostomata	Mammalia	n	Euarchontoglires	Rodentia	Sciurognathi	n	Muridae	Murinae	n	n	Mus	Mus	Mus musculus	n
Reads_contig_13464	375305433	root	Eukaryota	n	n	n	n	Intramacronucleata	n	Litostomatea	Haptoria	n	Pleurostomatida	n	n	Litonotidae	n	n	n	Loxophyllum	n	Loxophyllum jini	n
Reads_contig_13466	211591067	root	Eukaryota	Fungi	Dikarya	n	Ascomycota	Pezizomycotina	n	Eurotiomycetes	Eurotiomycetidae	n	Eurotiales	n	n	Trichocomaceae	n	n	n	Penicillium	n	Penicillium chrysogenum	n
Reads_contig_13469	526641983	root	Bacteria	n	n	n	Actinobacteria	n	n	Actinobacteria	Actinobacteridae	n	Actinomycetales	Pseudonocardineae	n	Pseudonocardiaceae	n	n	n	Amycolatopsis	n	Amycolatopsis orientalis	n
Reads_contig_13470	470489618	root	Bacteria	n	n	Bacteroidetes/Chlorobi group	Bacteroidetes	n	n	Sphingobacteriia	n	n	Sphingobacteriales	n	n	n	n	n	n	Niastella	n	Niastella koreensis	n
Reads_contig_13499	218455030	root	Eukaryota	Fungi	Dikarya	n	Ascomycota	Pezizomycotina	n	Sordariomycetes	Hypocreomycetidae	n	Hypocreales	n	n	Nectriaceae	n	n	n	Fusarium	n	Fusarium merismoides	n
Reads_contig_1350	526150211	root	Eukaryota	Metazoa	n	n	Chordata	Craniata	Gnathostomata	Mammalia	n	Euarchontoglires	Primates	Haplorrhini	Hominoidea	Hominidae	Homininae	n	n	Homo	n	Homo sapiens	n
Reads_contig_13509	514060975	root	Eukaryota	Fungi	Dikarya	n	Ascomycota	Pezizomycotina	n	Dothideomycetes	Pleosporomycetidae	n	Pleosporales	Pleosporineae	n	Phaeosphaeriaceae	n	n	n	Wojnowicia	n	Wojnowicia sp. NW-2013	n
Reads_contig_13514	359806850	root	Eukaryota	Metazoa	n	n	Chordata	Craniata	Gnathostomata	Mammalia	n	Euarchontoglires	Primates	Haplorrhini	Hominoidea	Hominidae	Homininae	n	n	Homo	n	Homo sapiens	n
Reads_contig_1352	404427618	root	Eukaryota	n	n	n	Bacillariophyta	n	n	n	n	n	n	n	n	n	n	n	n	n	n	uncultured diatom	n
Reads_contig_13521	124053519	root	Eukaryota	Metazoa	n	n	Chordata	Craniata	Gnathostomata	Mammalia	n	Euarchontoglires	Rodentia	Sciurognathi	n	Muridae	Murinae	n	n	Mus	Mus	Mus musculus	n
Reads_contig_13523	124053519	root	Eukaryota	Metazoa	n	n	Chordata	Craniata	Gnathostomata	Mammalia	n	Euarchontoglires	Rodentia	Sciurognathi	n	Muridae	Murinae	n	n	Mus	Mus	Mus musculus	n
Reads_contig_13534	3293006	root	Eukaryota	Metazoa	n	n	Chordata	Craniata	Gnathostomata	Mammalia	n	Euarchontoglires	Lagomorpha	n	n	Leporidae	n	n	n	Oryctolagus	n	Oryctolagus cuniculus	n
Reads_contig_1356	476001871	root	Eukaryota	Fungi	Dikarya	n	Ascomycota	Pezizomycotina	n	Sordariomycetes	Hypocreomycetidae	n	Hypocreales	n	n	Cordycipitaceae	n	n	n	Isaria	n	Isaria farinosa	n
Reads_contig_13569	310279834	root	Bacteria	n	n	n	n	n	n	n	n	n	n	n	n	n	n	n	n	n	n	uncultured bacterium	n
Reads_contig_1358	459936780	root	Eukaryota	n	n	n	Bacillariophyta	n	n	Fragilariophyceae	n	n	Fragilariales	n	n	Fragilariaceae	n	n	n	Ulnaria	n	Ulnaria ulna	n
Reads_contig_13586	507141014	root	Eukaryota	Fungi	n	n	n	n	n	n	n	n	n	n	n	n	n	n	n	n	n	uncultured fungus	n
Reads_contig_1359	219124389	root	Eukaryota	n	n	n	Bacillariophyta	n	n	Bacillariophyceae	n	n	Naviculales	n	n	Phaeodactylaceae	n	n	n	Phaeodactylum	n	Phaeodactylum tricornutum	n
Reads_contig_13593	68271531	root	Eukaryota	n	n	n	n	n	n	n	n	n	Kinetoplastida	n	n	Bodonidae	n	n	n	Neobodo	n	Neobodo cf. designis	n
Reads_contig_13609	469664996	root	Eukaryota	Fungi	n	n	n	n	n	n	n	n	n	n	n	n	n	n	n	n	n	uncultured fungus	n
Reads_contig_1361	516389534	root	Eukaryota	Fungi	Dikarya	n	Ascomycota	Pezizomycotina	n	Dothideomycetes	Dothideomycetidae	n	Dothideales	n	n	Dothioraceae	n	n	n	Aureobasidium	n	Aureobasidium pullulans	n
Reads_contig_13650	399158004	root	Eukaryota	n	n	n	n	Intramacronucleata	n	Oligohymenophorea	Scuticociliatia	n	n	n	n	n	n	n	n	n	n	uncultured Scuticociliatia	n
Reads_contig_13656	525567922	root	n	n	n	n	n	n	n	n	n	n	n	n	n	n	n	n	n	n	n	Cloning vector pUAST-attB-hsp70-stop-dam-comr	n
Reads_contig_1366	259155858	root	Eukaryota	Viridiplantae	n	n	Streptophyta	n	n	n	rosids	n	Myrtales	n	n	Melastomataceae	n	n	n	Warneckea	n	Warneckea amaniensis	n
Reads_contig_1371	176427	root	Eukaryota	Fungi	Dikarya	n	Ascomycota	Saccharomycotina	n	Saccharomycetes	n	n	Saccharomycetales	n	n	Saccharomycetaceae	n	n	n	Saccharomyces	n	Saccharomyces cerevisiae	n
Reads_contig_1372	526641976	root	Bacteria	n	n	n	Proteobacteria	n	n	Betaproteobacteria	n	n	Burkholderiales	n	n	Alcaligenaceae	n	n	n	Bordetella	n	Bordetella pertussis	n
Reads_contig_1373	470468600	root	Bacteria	n	n	n	Actinobacteria	n	n	Actinobacteria	Actinobacteridae	n	Actinomycetales	Micrococcineae	n	Micrococcaceae	n	n	n	Micrococcus	n	Micrococcus luteus	n
Reads_contig_13736	225216792	root	Eukaryota	n	n	n	n	n	n	n	n	n	Cercomonadida	n	n	Cercomonadidae	n	n	n	Cercomonas	n	Cercomonas sp. HFCC51	n
Reads_contig_13740	354784537	root	Eukaryota	Metazoa	n	n	Chordata	Craniata	Gnathostomata	Mammalia	n	Euarchontoglires	Rodentia	Sciurognathi	n	Muridae	Murinae	n	n	Mus	Mus	Mus musculus	n
Reads_contig_1377	470491666	root	Bacteria	n	n	Bacteroidetes/Chlorobi group	Bacteroidetes	n	n	Flavobacteriia	n	n	Flavobacteriales	n	n	Flavobacteriaceae	n	n	n	Flavobacterium	n	Flavobacterium indicum	n
Reads_contig_13779	189458682	root	Eukaryota	Metazoa	n	n	Chordata	Craniata	Gnathostomata	Mammalia	n	Euarchontoglires	Lagomorpha	n	n	Leporidae	n	n	n	Oryctolagus	n	Oryctolagus cuniculus	n
Reads_contig_13790	33946336	root	Eukaryota	n	n	n	n	n	n	n	n	n	n	n	n	Paramoebidae	n	n	n	Mayorella	n	Mayorella sp. JJP-2003	n
Reads_contig_13797	328802532	root	Eukaryota	n	n	n	n	n	n	n	n	n	Albuginales	n	n	Albuginaceae	n	n	n	Albugo	n	Albugo laibachii	n
Reads_contig_138	448917368	root	Eukaryota	Fungi	Dikarya	n	Ascomycota	Pezizomycotina	n	Sordariomycetes	Hypocreomycetidae	n	Hypocreales	n	n	Nectriaceae	n	n	n	Fusarium	n	Fusarium sp. 48-14-2	n
Reads_contig_13813	375156539	root	Bacteria	n	n	n	n	n	n	n	n	n	n	n	n	n	n	n	n	n	n	uncultured bacterium	n
Reads_contig_1383	513032873	root	Eukaryota	Fungi	Dikarya	n	Ascomycota	Saccharomycotina	n	Saccharomycetes	n	n	Saccharomycetales	n	n	Saccharomycetaceae	n	n	n	n	n	Saccharomycetaceae sp. _Ashbya aceri_	n
Reads_contig_13833	524845678	root	Eukaryota	Fungi	Dikarya	n	Ascomycota	Pezizomycotina	n	Eurotiomycetes	Eurotiomycetidae	n	Eurotiales	n	n	Trichocomaceae	n	n	n	Aspergillus	n	Aspergillus sp. 35a	n
Reads_contig_13834	380846365	root	Bacteria	n	n	Bacteroidetes/Chlorobi group	Bacteroidetes	n	n	n	n	n	n	n	n	n	n	n	n	n	n	uncultured Bacteroidetes bacterium	n
Reads_contig_13875	225193160	root	Eukaryota	Metazoa	n	n	Chordata	Craniata	Gnathostomata	Mammalia	n	Euarchontoglires	Lagomorpha	n	n	Leporidae	n	n	n	Oryctolagus	n	Oryctolagus cuniculus	n
Reads_contig_13883	425869762	root	Eukaryota	Metazoa	n	n	Arthropoda	n	Hexapoda	Insecta	Neoptera	n	Diptera	Nematocera	Culicoidea	Chaoboridae	Chaoborinae	n	n	Chaoborus	n	Chaoborus americanus	n
Reads_contig_13918	260782534	root	Eukaryota	Metazoa	n	n	Chordata	Cephalochordata	n	n	n	n	n	n	n	Branchiostomidae	n	n	n	Branchiostoma	n	Branchiostoma floridae	n
Reads_contig_13928	380236192	root	Eukaryota	n	n	n	n	Intramacronucleata	n	Oligohymenophorea	Peritrichia	n	n	n	n	n	n	n	n	n	n	uncultured peritrich ciliate	n
Reads_contig_13939	512134975	root	Eukaryota	n	n	n	n	Intramacronucleata	n	Oligohymenophorea	Peritrichia	n	n	n	n	Vorticellidae	n	n	n	Vorticella	n	Vorticella sp. 4 JG-2011	n
Reads_contig_1394	379652114	root	Bacteria	n	n	Bacteroidetes/Chlorobi group	Bacteroidetes	n	n	Sphingobacteriia	n	n	Sphingobacteriales	n	n	Sphingobacteriaceae	n	n	n	Solitalea	n	Solitalea canadensis	n
Reads_contig_13942	444300851	root	Bacteria	n	n	n	n	n	n	n	n	n	n	n	n	n	n	n	n	n	n	uncultured bacterium	n
Reads_contig_13947	157780199	root	Eukaryota	n	n	n	n	n	n	n	n	n	Choanoflagellida	n	n	Codonosigidae	n	n	n	Codosiga	n	Codosiga gracilis	n
Reads_contig_13959	514829075	root	Bacteria	n	n	n	n	n	n	n	n	n	n	n	n	n	n	n	n	n	n	uncultured bacterium	n
Reads_contig_13974	475655794	root	Eukaryota	n	n	n	n	n	n	n	n	n	n	n	n	n	n	n	n	n	n	uncultured rumen protozoa	n
Reads_contig_14	444214254	root	Eukaryota	Metazoa	n	n	Chordata	Craniata	Gnathostomata	Mammalia	n	Euarchontoglires	Primates	Haplorrhini	Hominoidea	Hominidae	Homininae	n	n	Homo	n	Homo sapiens	n
Reads_contig_14011	291261251	root	Bacteria	n	n	n	n	n	n	n	n	n	n	n	n	n	n	n	n	n	n	uncultured bacterium	n
Reads_contig_14015	238909079	root	Eukaryota	Metazoa	n	n	Chordata	Craniata	Gnathostomata	Mammalia	n	Euarchontoglires	Lagomorpha	n	n	Leporidae	n	n	n	Oryctolagus	n	Oryctolagus cuniculus	n
Reads_contig_14016	17063846	root	Eukaryota	n	n	n	n	Postciliodesmatophora	n	Heterotrichea	n	n	Heterotrichida	n	n	Stentoridae	n	n	n	Stentor	n	Stentor polymorphus	n
Reads_contig_14020	84688700	root	Eukaryota	Metazoa	n	n	Chordata	Craniata	Gnathostomata	Mammalia	n	Euarchontoglires	Lagomorpha	n	n	Leporidae	n	n	n	Oryctolagus	n	Oryctolagus cuniculus	n
Reads_contig_14030	124053519	root	Eukaryota	Metazoa	n	n	Chordata	Craniata	Gnathostomata	Mammalia	n	Euarchontoglires	Rodentia	Sciurognathi	n	Muridae	Murinae	n	n	Mus	Mus	Mus musculus	n
Reads_contig_14040	443419838	root	Bacteria	n	n	n	Proteobacteria	n	n	Gammaproteobacteria	n	n	Enterobacteriales	n	n	Enterobacteriaceae	n	n	n	Escherichia	n	Escherichia coli	n
Reads_contig_14051	334724928	root	Eukaryota	Metazoa	n	n	Chordata	Craniata	Gnathostomata	Mammalia	n	Euarchontoglires	Scandentia	n	n	Tupaiidae	n	n	n	Tupaia	n	Tupaia tana	n
Reads_contig_14059	407079770	root	Eukaryota	n	n	n	n	n	n	Synurophyceae	n	n	Synurales	n	n	Mallomonadaceae	n	n	n	Mallomonas	n	Mallomonas papillosa	n
Reads_contig_14060	444304081	root	Bacteria	n	n	Bacteroidetes/Chlorobi group	Bacteroidetes	n	n	Flavobacteriia	n	n	Flavobacteriales	n	n	Flavobacteriaceae	n	n	n	Capnocytophaga	n	Capnocytophaga ochracea	n
Reads_contig_14071	220682353	root	Bacteria	n	n	n	Planctomycetes	n	n	Planctomycetia	n	n	Planctomycetales	n	n	Planctomycetaceae	n	n	n	Gemmata	n	uncultured Gemmata sp.	n
Reads_contig_1408	452887991	root	Bacteria	n	n	n	Planctomycetes	n	n	Planctomycetia	n	n	Planctomycetales	n	n	Planctomycetaceae	n	n	n	Gemmata	n	uncultured Gemmata sp.	n
Reads_contig_14080	17028264	root	Eukaryota	Viridiplantae	n	n	Chlorophyta	n	n	Chlorophyceae	n	n	Chlamydomonadales	n	n	Chlamydomonadaceae	n	n	n	Chlamydomonas	n	Chlamydomonas mexicana	n
Reads_contig_14083	312020437	root	Eukaryota	n	n	n	n	n	n	n	n	n	n	n	n	n	n	n	n	n	n	uncultured ciliate	n
Reads_contig_14087	375582525	root	Eukaryota	n	n	n	n	n	n	n	n	n	n	n	n	n	n	n	n	Oxnerella	n	Oxnerella micra	n
Reads_contig_1410	527099484	root	Eukaryota	n	n	n	Apicomplexa	n	n	Aconoidasida	n	n	n	n	n	Babesiidae	n	n	n	Babesia	n	Babesia bovis	n
Reads_contig_14106	524853127	root	Bacteria	n	n	n	n	n	n	n	n	n	n	n	n	n	n	n	n	n	n	uncultured bacterium	n
Reads_contig_14107	239799573	root	Eukaryota	Metazoa	n	n	Chordata	Craniata	Gnathostomata	Mammalia	n	Euarchontoglires	Lagomorpha	n	n	Leporidae	n	n	n	Oryctolagus	n	Oryctolagus cuniculus	n
Reads_contig_14115	291264077	root	Eukaryota	n	n	n	n	n	n	n	n	n	n	n	n	n	n	n	n	n	n	uncultured eukaryote	n
Reads_contig_1418	371572665	root	Eukaryota	n	n	n	Bacillariophyta	n	n	Fragilariophyceae	n	n	Fragilariales	n	n	Fragilariaceae	n	n	n	Synedra	n	Synedra acus	n
Reads_contig_14182	33114345	root	Eukaryota	Metazoa	n	n	Chordata	Craniata	Gnathostomata	Mammalia	n	Euarchontoglires	Lagomorpha	n	n	Leporidae	n	n	n	Oryctolagus	n	Oryctolagus cuniculus	n
Reads_contig_14190	484359298	root	Eukaryota	n	n	n	n	n	n	n	n	n	n	n	n	n	n	n	n	n	n	uncultured ciliate	n
Reads_contig_14192	354784537	root	Eukaryota	Metazoa	n	n	Chordata	Craniata	Gnathostomata	Mammalia	n	Euarchontoglires	Rodentia	Sciurognathi	n	Muridae	Murinae	n	n	Mus	Mus	Mus musculus	n
Reads_contig_14207	124053519	root	Eukaryota	Metazoa	n	n	Chordata	Craniata	Gnathostomata	Mammalia	n	Euarchontoglires	Rodentia	Sciurognathi	n	Muridae	Murinae	n	n	Mus	Mus	Mus musculus	n
Reads_contig_1421	371572665	root	Eukaryota	n	n	n	Bacillariophyta	n	n	Fragilariophyceae	n	n	Fragilariales	n	n	Fragilariaceae	n	n	n	Synedra	n	Synedra acus	n
Reads_contig_14235	404428445	root	Bacteria	n	n	n	Actinobacteria	n	n	Actinobacteria	Actinobacteridae	n	Actinomycetales	Propionibacterineae	n	Propionibacteriaceae	n	n	n	Propionibacterium	n	uncultured Propionibacterium sp.	n
Reads_contig_14254	238909079	root	Eukaryota	Metazoa	n	n	Chordata	Craniata	Gnathostomata	Mammalia	n	Euarchontoglires	Lagomorpha	n	n	Leporidae	n	n	n	Oryctolagus	n	Oryctolagus cuniculus	n
Reads_contig_14255	355346655	root	Eukaryota	n	n	n	n	n	n	n	n	n	n	n	n	n	n	n	n	n	n	uncultured eukaryote	n
Reads_contig_14259	359385338	root	Eukaryota	Viridiplantae	n	n	Chlorophyta	n	n	Ulvophyceae	n	n	Ulotrichales	n	n	n	n	n	n	Pseudendocloniopsis	n	Pseudendocloniopsis botryoides	n
Reads_contig_14265	451311560	root	n	n	n	n	n	n	n	n	n	n	n	n	n	n	n	n	n	n	n	Expression vector p28BIOH-LIC4	n
Reads_contig_1427	526150211	root	Eukaryota	Metazoa	n	n	Chordata	Craniata	Gnathostomata	Mammalia	n	Euarchontoglires	Primates	Haplorrhini	Hominoidea	Hominidae	Homininae	n	n	Homo	n	Homo sapiens	n
Reads_contig_14273	470475951	root	Bacteria	n	n	n	Proteobacteria	n	n	Betaproteobacteria	n	n	Neisseriales	n	n	Neisseriaceae	n	n	n	Pseudogulbenkiania	n	Pseudogulbenkiania sp. NH8B	n
Reads_contig_1428	225216795	root	Eukaryota	n	n	n	n	n	n	n	n	n	Kinetoplastida	n	n	Bodonidae	n	n	n	Neobodo	n	Neobodo designis	n
Reads_contig_14288	312184073	root	Eukaryota	Metazoa	n	n	Cnidaria	n	n	n	n	n	Bivalvulida	Variisporina	n	Myxidiidae	n	n	n	Zschokkella	n	Zschokkella nova	n
Reads_contig_14303	3293006	root	Eukaryota	Metazoa	n	n	Chordata	Craniata	Gnathostomata	Mammalia	n	Euarchontoglires	Lagomorpha	n	n	Leporidae	n	n	n	Oryctolagus	n	Oryctolagus cuniculus	n
Reads_contig_1431	507148250	root	Bacteria	n	n	n	Firmicutes	n	n	Bacilli	n	n	Lactobacillales	n	n	Enterococcaceae	n	n	n	Enterococcus	n	Enterococcus casseliflavus	n
Reads_contig_14315	391226226	root	Bacteria	n	n	n	n	n	n	n	n	n	n	n	n	n	n	n	n	n	n	uncultured bacterium	n
Reads_contig_14321	3293006	root	Eukaryota	Metazoa	n	n	Chordata	Craniata	Gnathostomata	Mammalia	n	Euarchontoglires	Lagomorpha	n	n	Leporidae	n	n	n	Oryctolagus	n	Oryctolagus cuniculus	n
Reads_contig_14344	349736152	root	Bacteria	n	n	n	Proteobacteria	n	n	Gammaproteobacteria	n	n	Enterobacteriales	n	n	Enterobacteriaceae	n	n	n	Escherichia	n	Escherichia coli	n
Reads_contig_1435	511261989	root	Eukaryota	Metazoa	n	n	Chordata	Craniata	Gnathostomata	Amphibia	n	Batrachia	Anura	n	Pipoidea	Rhinophrynidae	n	n	n	Rhinophrynus	n	Rhinophrynus dorsalis	n
Reads_contig_14365	526131136	root	n	n	n	n	n	n	n	n	n	n	n	n	n	n	n	n	n	n	n	Cloning vector pBAD24-rnc-sfGFP	n
Reads_contig_14372	526125113	root	Bacteria	n	n	n	Proteobacteria	n	n	Gammaproteobacteria	n	n	Enterobacteriales	n	n	Enterobacteriaceae	n	n	n	Salmonella	n	Salmonella bongori	n
Reads_contig_14388	512134975	root	Eukaryota	n	n	n	n	Intramacronucleata	n	Oligohymenophorea	Peritrichia	n	n	n	n	Vorticellidae	n	n	n	Vorticella	n	Vorticella sp. 4 JG-2011	n
Reads_contig_14391	459463195	root	n	n	n	n	n	n	n	n	n	n	n	n	n	n	n	n	n	n	n	uncultured organism	n
Reads_contig_14397	505574791	root	Eukaryota	n	n	n	n	n	n	n	n	n	Pythiales	n	n	Pythiaceae	n	n	n	Pythium	n	Pythium mastophorum	n
Reads_contig_14410	256419048	root	Eukaryota	Metazoa	n	n	Chordata	Craniata	Gnathostomata	Mammalia	n	Euarchontoglires	Lagomorpha	n	n	Leporidae	n	n	n	Oryctolagus	n	Oryctolagus cuniculus	n
Reads_contig_14422	340550464	root	Bacteria	n	n	n	Proteobacteria	n	n	Betaproteobacteria	n	n	Burkholderiales	n	n	Oxalobacteraceae	n	n	n	Collimonas	n	Collimonas fungivorans	n
Reads_contig_14429	202070917	root	Eukaryota	Metazoa	n	n	Arthropoda	n	Hexapoda	Insecta	Neoptera	n	Diptera	Nematocera	Chironomoidea	Chironomidae	Orthocladiinae	n	n	Orthocladius	n	Orthocladius sp. MAB-2008	n
Reads_contig_1443	526641965	root	Bacteria	n	n	n	Firmicutes	n	n	Bacilli	n	n	Bacillales	n	n	Paenibacillaceae	n	n	n	Paenibacillus	n	Paenibacillus polymyxa	n
Reads_contig_14455	452835892	root	Eukaryota	n	n	n	n	n	n	n	n	n	n	n	n	n	n	n	n	n	n	uncultured eukaryote	n
Reads_contig_1448	449040353	root	Bacteria	n	n	n	Proteobacteria	n	n	Gammaproteobacteria	n	n	Enterobacteriales	n	n	Enterobacteriaceae	n	n	n	Klebsiella	n	Klebsiella oxytoca	n
Reads_contig_1449	291260440	root	Bacteria	n	n	n	n	n	n	n	n	n	n	n	n	n	n	n	n	n	n	uncultured bacterium	n
Reads_contig_145	226525317	root	Bacteria	n	n	Chlamydiae/Verrucomicrobia group	Verrucomicrobia	n	n	n	n	n	n	n	n	n	n	n	n	n	n	uncultured Verrucomicrobia bacterium	n
Reads_contig_1450	520728177	root	Eukaryota	Viridiplantae	n	n	Streptophyta	n	n	Liliopsida	n	n	Pandanales	n	n	Stemonaceae	n	n	n	Stemona	n	Stemona sp. HBL20081117	n
Reads_contig_14501	1132	root	Eukaryota	Metazoa	n	n	Chordata	Craniata	Gnathostomata	Mammalia	n	Euarchontoglires	Lagomorpha	n	n	Leporidae	n	n	n	Oryctolagus	n	Oryctolagus cuniculus	n
Reads_contig_14507	527043467	root	Bacteria	n	n	n	Proteobacteria	n	n	Gammaproteobacteria	n	n	Enterobacteriales	n	n	Enterobacteriaceae	n	n	n	Shigella	n	Shigella flexneri	n
Reads_contig_14508	396925288	root	Eukaryota	Fungi	Dikarya	n	Ascomycota	Pezizomycotina	n	Sordariomycetes	Hypocreomycetidae	n	Glomerellales	n	n	Glomerellaceae	n	n	n	Colletotrichum	n	Colletotrichum sp. NK22	n
Reads_contig_14515	470486419	root	Bacteria	n	n	n	Proteobacteria	n	n	Betaproteobacteria	n	n	Methylophilales	n	n	Methylophilaceae	n	n	n	Methylotenera	n	Methylotenera versatilis	n
Reads_contig_14520	507148391	root	Bacteria	n	n	n	Spirochaetes	n	n	Spirochaetia	n	n	Spirochaetales	n	n	Spirochaetaceae	n	n	n	Spirochaeta	n	Spirochaeta africana	n
Reads_contig_14522	291261344	root	Bacteria	n	n	n	n	n	n	n	n	n	n	n	n	n	n	n	n	n	n	uncultured bacterium	n
Reads_contig_14524	82582073	root	Eukaryota	Metazoa	n	n	Chordata	Craniata	Gnathostomata	Mammalia	n	Euarchontoglires	Lagomorpha	n	n	Leporidae	n	n	n	Sylvilagus	n	Sylvilagus sp. KKA	n
Reads_contig_14541	256419048	root	Eukaryota	Metazoa	n	n	Chordata	Craniata	Gnathostomata	Mammalia	n	Euarchontoglires	Lagomorpha	n	n	Leporidae	n	n	n	Oryctolagus	n	Oryctolagus cuniculus	n
Reads_contig_14551	441431107	root	Eukaryota	Fungi	n	n	n	n	n	n	n	n	n	n	n	n	n	n	n	n	n	uncultured fungus	n
Reads_contig_14555	525312435	root	Eukaryota	n	n	n	n	Intramacronucleata	n	Oligohymenophorea	n	n	Hymenostomatida	n	n	Tetrahymenidae	n	n	n	Tetrahymena	n	Tetrahymena sp. 1.7	n
Reads_contig_14564	290770781	root	Eukaryota	Viridiplantae	n	n	Chlorophyta	n	n	Mamiellophyceae	n	n	Mamiellales	n	n	n	n	n	n	Crustomastix	n	Crustomastix stigmatica	n
Reads_contig_1457	526150211	root	Eukaryota	Metazoa	n	n	Chordata	Craniata	Gnathostomata	Mammalia	n	Euarchontoglires	Primates	Haplorrhini	Hominoidea	Hominidae	Homininae	n	n	Homo	n	Homo sapiens	n
Reads_contig_14572	304960	root	Bacteria	n	n	n	Proteobacteria	n	n	Gammaproteobacteria	n	n	Enterobacteriales	n	n	Enterobacteriaceae	n	n	n	Escherichia	n	Escherichia coli	n
Reads_contig_14576	519281651	root	n	n	n	n	n	n	n	n	n	n	n	n	n	n	n	n	n	n	n	Cloning vector pRSET-TAUT_2P	n
Reads_contig_14578	291263899	root	Eukaryota	n	n	n	n	n	n	n	n	n	n	n	n	n	n	n	n	n	n	uncultured eukaryote	n
Reads_contig_14579	525567869	root	n	n	n	n	n	n	n	n	n	n	n	n	n	n	n	n	n	n	n	Cloning vector pSEVA434	n
Reads_contig_1458	426376197	root	Eukaryota	Metazoa	n	n	Chordata	Craniata	Gnathostomata	Mammalia	n	Euarchontoglires	Primates	Haplorrhini	Hominoidea	Hominidae	Homininae	n	n	Gorilla	n	Gorilla gorilla	Gorilla gorilla gorilla
Reads_contig_14580	259906634	root	Eukaryota	n	n	n	n	n	n	n	n	n	Kinetoplastida	n	n	Bodonidae	n	n	n	Neobodo	n	Neobodo sp. KL	n
Reads_contig_14603	355346203	root	Bacteria	n	n	n	Proteobacteria	n	n	Gammaproteobacteria	n	n	Legionellales	n	n	Legionellaceae	n	n	n	Legionella	n	Legionella rubrilucens	n
Reads_contig_14607	3293006	root	Eukaryota	Metazoa	n	n	Chordata	Craniata	Gnathostomata	Mammalia	n	Euarchontoglires	Lagomorpha	n	n	Leporidae	n	n	n	Oryctolagus	n	Oryctolagus cuniculus	n
Reads_contig_14613	70559563	root	Eukaryota	Metazoa	n	n	Chordata	Craniata	Gnathostomata	Mammalia	n	Euarchontoglires	Lagomorpha	n	n	Leporidae	n	n	n	Oryctolagus	n	Oryctolagus cuniculus	n
Reads_contig_14627	297384997	root	Eukaryota	n	n	n	n	n	n	Dinophyceae	n	n	Peridiniales	n	n	Peridiniaceae	n	n	n	Kryptoperidinium	n	Kryptoperidinium foliaceum	n
Reads_contig_1463	402855267	root	Eukaryota	Metazoa	n	n	Chordata	Craniata	Gnathostomata	Mammalia	n	Euarchontoglires	Primates	Haplorrhini	Cercopithecoidea	Cercopithecidae	Cercopithecinae	n	n	Papio	n	Papio anubis	n
Reads_contig_14630	381363297	root	Bacteria	n	n	n	Caldiserica	n	n	Caldisericia	n	n	Caldisericales	n	n	Caldisericaceae	n	n	n	Caldisericum	n	Caldisericum exile	n
Reads_contig_1464	455439634	root	Bacteria	n	n	n	Proteobacteria	n	n	Betaproteobacteria	n	n	n	n	n	n	n	n	n	n	n	beta proteobacterium CB	n
Reads_contig_14648	451311560	root	n	n	n	n	n	n	n	n	n	n	n	n	n	n	n	n	n	n	n	Expression vector p28BIOH-LIC4	n
Reads_contig_1465	378401334	root	Bacteria	n	n	n	Cyanobacteria	n	n	n	n	n	n	n	n	n	n	n	n	n	n	uncultured cyanobacterium	n
Reads_contig_14650	512134809	root	Eukaryota	n	n	n	n	Intramacronucleata	n	Oligohymenophorea	Peritrichia	n	n	n	n	Zoothamniidae	n	n	n	Zoothamnium	n	Zoothamnium sp. 2 JG-2011	n
Reads_contig_14656	3293006	root	Eukaryota	Metazoa	n	n	Chordata	Craniata	Gnathostomata	Mammalia	n	Euarchontoglires	Lagomorpha	n	n	Leporidae	n	n	n	Oryctolagus	n	Oryctolagus cuniculus	n
Reads_contig_14659	156770979	root	Bacteria	n	n	n	n	n	n	n	n	n	n	n	n	n	n	n	n	n	n	uncultured bacterium	n
Reads_contig_14663	358247659	root	Eukaryota	Metazoa	n	n	Chordata	Craniata	Gnathostomata	Mammalia	n	Euarchontoglires	Primates	Haplorrhini	Hominoidea	Hominidae	Homininae	n	n	Homo	n	Homo sapiens	n
Reads_contig_14665	470481207	root	Bacteria	n	n	n	Proteobacteria	n	n	Gammaproteobacteria	n	n	n	n	n	n	n	n	n	n	n	Candidatus Ruthia magnifica	n
Reads_contig_14673	511200531	root	Bacteria	n	n	n	n	n	n	n	n	n	n	n	n	n	n	n	n	n	n	uncultured bacterium	n
Reads_contig_14677	291264058	root	Eukaryota	n	n	n	n	n	n	n	n	n	n	n	n	n	n	n	n	n	n	uncultured eukaryote	n
Reads_contig_147	526149789	root	Eukaryota	Metazoa	n	n	Chordata	Craniata	Gnathostomata	Mammalia	n	Euarchontoglires	Primates	Haplorrhini	Hominoidea	Hominidae	Homininae	n	n	Homo	n	Homo sapiens	n
Reads_contig_1470	464801725	root	Eukaryota	Metazoa	n	n	Chordata	Craniata	Gnathostomata	Mammalia	n	Euarchontoglires	Rodentia	Sciurognathi	n	Muridae	Murinae	n	n	Mus	Mus	Mus musculus	n
Reads_contig_14704	304323066	root	Eukaryota	n	n	n	n	Intramacronucleata	n	Oligohymenophorea	Peritrichia	n	n	n	n	Operculariidae	n	n	n	Opercularia	n	Opercularia sp. 3 LRPU-2010	n
Reads_contig_1471	374429547	root	Eukaryota	Metazoa	n	n	Chordata	Craniata	Gnathostomata	Mammalia	n	Euarchontoglires	Primates	Haplorrhini	Hominoidea	Hominidae	Homininae	n	n	Homo	n	Homo sapiens	n
Reads_contig_14711	512381003	root	Bacteria	n	n	n	Proteobacteria	n	n	Gammaproteobacteria	n	n	Pseudomonadales	n	n	Pseudomonadaceae	n	n	n	Pseudomonas	n	Pseudomonas putida	n
Reads_contig_1472	507148311	root	Bacteria	n	n	n	Proteobacteria	n	n	Betaproteobacteria	n	n	Burkholderiales	n	n	Comamonadaceae	n	n	n	Acidovorax	n	Acidovorax avenae	Acidovorax avenae subsp. avenae
Reads_contig_1473	526296469	root	Bacteria	n	n	n	n	n	n	n	n	n	n	n	n	n	n	n	n	n	n	uncultured bacterium	n
Reads_contig_14744	429888580	root	Eukaryota	Fungi	Dikarya	n	Ascomycota	Pezizomycotina	n	Sordariomycetes	Xylariomycetidae	n	Xylariales	n	n	Xylariaceae	n	n	n	Xylaria	n	Xylaria apoda	n
Reads_contig_14748	525567869	root	n	n	n	n	n	n	n	n	n	n	n	n	n	n	n	n	n	n	n	Cloning vector pSEVA434	n
Reads_contig_1475	56182562	root	Eukaryota	Metazoa	n	n	Arthropoda	n	Hexapoda	Insecta	Neoptera	n	Diptera	Nematocera	Chironomoidea	Chironomidae	Orthocladiinae	n	n	Dicrotendipes	n	Dicrotendipes fumidus	n
Reads_contig_14758	187438997	root	Eukaryota	Metazoa	n	n	Arthropoda	n	Hexapoda	Insecta	Neoptera	n	Coleoptera	Polyphaga	Cucujoidea	Coccinellidae	Chilocorinae	Chilocorini	n	Phaenochilus	n	Phaenochilus sp. AGBA-2008	n
Reads_contig_14761	359827948	root	Eukaryota	Fungi	n	n	n	n	n	n	n	n	n	n	n	n	n	n	n	n	n	uncultured fungus	n
Reads_contig_1477	396942191	root	n	n	n	n	n	n	n	n	n	n	n	n	n	n	n	n	n	n	n	piggyBac-helper T7 transposase vector pPV257	n
Reads_contig_14787	168145887	root	Eukaryota	n	n	n	Bacillariophyta	n	n	Bacillariophyceae	n	n	Naviculales	n	n	Naviculaceae	n	n	n	Mayamaea	n	Mayamaea atomus	n
Reads_contig_148	220980840	root	Eukaryota	n	n	n	Bacillariophyta	n	n	Bacillariophyceae	n	n	n	n	n	Bacillariaceae	n	n	n	Nitzschia	n	Nitzschia capitellata	n
Reads_contig_14804	777769	root	Eukaryota	Fungi	Dikarya	n	Ascomycota	Saccharomycotina	n	Saccharomycetes	n	n	Saccharomycetales	n	n	Saccharomycetaceae	n	n	n	Saccharomyces	n	Saccharomyces cerevisiae	n
Reads_contig_14809	525334269	root	Viruses	n	n	n	n	n	n	n	n	n	Caudovirales	n	n	Myoviridae	Tevenvirinae	n	n	T4likevirus	n	Yersinia phage PST	n
Reads_contig_1481	522368383	root	Bacteria	n	n	n	Proteobacteria	n	n	Gammaproteobacteria	n	n	Pseudomonadales	n	n	Moraxellaceae	n	n	n	Acinetobacter	n	Acinetobacter baumannii	n
Reads_contig_1482	315417394	root	Bacteria	n	n	n	Proteobacteria	n	n	Alphaproteobacteria	n	n	Caulobacterales	n	n	Caulobacteraceae	n	n	n	Asticcacaulis	n	Asticcacaulis excentricus	n
Reads_contig_14855	526131136	root	n	n	n	n	n	n	n	n	n	n	n	n	n	n	n	n	n	n	n	Cloning vector pBAD24-rnc-sfGFP	n
Reads_contig_14863	291264041	root	Eukaryota	n	n	n	n	n	n	n	n	n	n	n	n	n	n	n	n	n	n	uncultured eukaryote	n
Reads_contig_1488	354787526	root	Eukaryota	Metazoa	n	n	Chordata	Craniata	Gnathostomata	Mammalia	n	Euarchontoglires	Rodentia	Sciurognathi	n	Muridae	Murinae	n	n	Mus	Mus	Mus musculus	n
Reads_contig_14884	310616451	root	Bacteria	n	n	n	n	n	n	n	n	n	n	n	n	n	n	n	n	n	n	uncultured bacterium	n
Reads_contig_1489	526132183	root	Bacteria	n	n	n	Proteobacteria	n	n	Gammaproteobacteria	n	n	Pseudomonadales	n	n	Moraxellaceae	n	n	n	Acinetobacter	n	Acinetobacter sp. NL12	n
Reads_contig_1490	525597506	root	Bacteria	n	n	n	Proteobacteria	n	n	Gammaproteobacteria	n	n	Pseudomonadales	n	n	Moraxellaceae	n	n	n	Enhydrobacter	n	Enhydrobacter aerosaccus	n
Reads_contig_1491	507148288	root	Bacteria	n	n	n	Proteobacteria	n	n	Gammaproteobacteria	n	n	Pseudomonadales	n	n	Pseudomonadaceae	n	n	n	Pseudomonas	n	Pseudomonas fluorescens	n
Reads_contig_14910	224996441	root	Eukaryota	n	n	n	n	n	n	n	n	n	n	n	n	n	n	n	n	n	n	Cercozoa sp. W36p59t2LS	n
Reads_contig_14928	525567869	root	n	n	n	n	n	n	n	n	n	n	n	n	n	n	n	n	n	n	n	Cloning vector pSEVA434	n
Reads_contig_1493	297687126	root	Eukaryota	Metazoa	n	n	Chordata	Craniata	Gnathostomata	Mammalia	n	Euarchontoglires	Primates	Haplorrhini	Hominoidea	Hominidae	Ponginae	n	n	Pongo	n	Pongo abelii	n
Reads_contig_14934	527043467	root	Bacteria	n	n	n	Proteobacteria	n	n	Gammaproteobacteria	n	n	Enterobacteriales	n	n	Enterobacteriaceae	n	n	n	Shigella	n	Shigella flexneri	n
Reads_contig_1494	176418	root	Eukaryota	Fungi	Dikarya	n	Ascomycota	Saccharomycotina	n	Saccharomycetes	n	n	Saccharomycetales	n	n	Saccharomycetaceae	n	n	n	Saccharomyces	n	Saccharomyces cerevisiae	n
Reads_contig_14940	256419048	root	Eukaryota	Metazoa	n	n	Chordata	Craniata	Gnathostomata	Mammalia	n	Euarchontoglires	Lagomorpha	n	n	Leporidae	n	n	n	Oryctolagus	n	Oryctolagus cuniculus	n
Reads_contig_14947	512381003	root	Bacteria	n	n	n	Proteobacteria	n	n	Gammaproteobacteria	n	n	Pseudomonadales	n	n	Pseudomonadaceae	n	n	n	Pseudomonas	n	Pseudomonas putida	n
Reads_contig_1495	525645971	root	Eukaryota	Fungi	Dikarya	n	Ascomycota	Saccharomycotina	n	Saccharomycetes	n	n	Saccharomycetales	n	n	Saccharomycetaceae	n	n	n	Saccharomyces	n	Saccharomyces cerevisiae	n
Reads_contig_14958	523439782	root	Bacteria	n	n	n	Proteobacteria	n	n	Gammaproteobacteria	n	n	Enterobacteriales	n	n	Enterobacteriaceae	n	n	n	Serratia	n	Serratia liquefaciens	n
Reads_contig_14964	425869647	root	Eukaryota	Metazoa	n	n	Arthropoda	n	Hexapoda	Insecta	Neoptera	n	Diptera	Nematocera	Chironomoidea	Chironomidae	Chironominae	Chironomini	n	Chironomus	Chironomus	Chironomus tepperi	n
Reads_contig_14977	512134802	root	Eukaryota	n	n	n	n	Intramacronucleata	n	Oligohymenophorea	Peritrichia	n	n	n	n	Vorticellidae	n	n	n	Vorticella	n	Vorticella sp. 2 JG-2011	n
Reads_contig_15	459936772	root	Eukaryota	n	n	n	Bacillariophyta	n	n	Bacillariophyceae	n	n	n	n	n	Bacillariaceae	n	n	n	Nitzschia	n	Nitzschia draveillensis	n
Reads_contig_150	478785234	root	Eukaryota	Viridiplantae	n	n	Chlorophyta	n	n	Trebouxiophyceae	n	n	Chlorellales	n	n	Chlorellaceae	n	n	n	Chlorella	n	Chlorella sp. H11	n
Reads_contig_15008	526131136	root	n	n	n	n	n	n	n	n	n	n	n	n	n	n	n	n	n	n	n	Cloning vector pBAD24-rnc-sfGFP	n
Reads_contig_15018	239736555	root	Eukaryota	Metazoa	n	n	Arthropoda	n	Hexapoda	Insecta	Palaeoptera	n	Ephemeroptera	Furcatergalia	Leptophlebioidea	n	Leptophlebiinae	n	n	Habroleptoides	n	Habroleptoides confusa	n
Reads_contig_1502	522368383	root	Bacteria	n	n	n	Proteobacteria	n	n	Gammaproteobacteria	n	n	Pseudomonadales	n	n	Moraxellaceae	n	n	n	Acinetobacter	n	Acinetobacter baumannii	n
Reads_contig_1503	392496638	root	Eukaryota	Metazoa	n	n	Chordata	Craniata	Gnathostomata	Mammalia	n	Euarchontoglires	Primates	Haplorrhini	Hominoidea	Hominidae	Homininae	n	n	Homo	n	Homo sapiens	n
Reads_contig_1505	509080678	root	Bacteria	n	n	n	Proteobacteria	n	n	Gammaproteobacteria	n	n	Legionellales	n	n	Legionellaceae	n	n	n	Legionella	n	Legionella pneumophila	Legionella pneumophila subsp. pneumophila
Reads_contig_15051	523430369	root	Eukaryota	Metazoa	n	n	Chordata	Craniata	Gnathostomata	Mammalia	n	Euarchontoglires	Primates	Haplorrhini	n	Pitheciidae	Pitheciinae	n	n	Cacajao	n	Cacajao calvus	n
Reads_contig_15053	417075295	root	Eukaryota	n	n	n	Bacillariophyta	n	n	n	n	n	n	n	n	n	n	n	n	n	n	uncultured diatom	n
Reads_contig_15054	525567869	root	n	n	n	n	n	n	n	n	n	n	n	n	n	n	n	n	n	n	n	Cloning vector pSEVA434	n
Reads_contig_15056	336096911	root	Bacteria	n	n	n	Proteobacteria	n	n	Alphaproteobacteria	n	n	Rhizobiales	n	n	Bradyrhizobiaceae	n	n	n	Oligotropha	n	Oligotropha carboxidovorans	n
Reads_contig_1507	393888795	root	Bacteria	n	n	n	n	n	n	n	n	n	n	n	n	n	n	n	n	n	n	uncultured bacterium	n
Reads_contig_15075	527316479	root	Bacteria	n	n	n	n	n	n	n	n	n	n	n	n	n	n	n	n	n	n	uncultured bacterium	n
Reads_contig_15079	525567869	root	n	n	n	n	n	n	n	n	n	n	n	n	n	n	n	n	n	n	n	Cloning vector pSEVA434	n
Reads_contig_1508	356551329	root	Eukaryota	Viridiplantae	n	n	Streptophyta	n	n	n	rosids	n	Fabales	n	n	Fabaceae	Papilionoideae	Phaseoleae	n	Glycine	n	Glycine max	n
Reads_contig_15081	239799571	root	Eukaryota	Metazoa	n	n	Chordata	Craniata	Gnathostomata	Mammalia	n	Euarchontoglires	Lagomorpha	n	n	Leporidae	n	n	n	Oryctolagus	n	Oryctolagus cuniculus	n
Reads_contig_1509	23393868	root	Eukaryota	Viridiplantae	n	n	Streptophyta	n	n	Zygnemophyceae	n	n	Desmidiales	n	n	Closteriaceae	n	n	n	Closterium	n	Closterium spinosporum	n
Reads_contig_15092	511525997	root	Bacteria	n	n	n	Proteobacteria	n	n	Gammaproteobacteria	n	n	Enterobacteriales	n	n	Enterobacteriaceae	n	n	n	Enterobacter	n	Enterobacter sp. R4-368	n
Reads_contig_151	116739709	root	Eukaryota	n	n	n	Bacillariophyta	n	n	Bacillariophyceae	n	n	Naviculales	n	n	Phaeodactylaceae	n	n	n	Phaeodactylum	n	Phaeodactylum tricornutum	n
Reads_contig_1510	296930960	root	Bacteria	n	n	n	Actinobacteria	n	n	Actinobacteria	Actinobacteridae	n	Actinomycetales	Actinomycineae	n	Actinomycetaceae	n	n	n	Arcanobacterium	n	Arcanobacterium haemolyticum	n
Reads_contig_15101	375073070	root	Eukaryota	Fungi	n	n	n	n	n	n	n	n	n	n	n	n	n	n	n	n	n	uncultured fungus	n
Reads_contig_15102	326374412	root	Bacteria	n	n	n	n	n	n	n	n	n	n	n	n	n	n	n	n	n	n	uncultured bacterium	n
Reads_contig_1511	526150211	root	Eukaryota	Metazoa	n	n	Chordata	Craniata	Gnathostomata	Mammalia	n	Euarchontoglires	Primates	Haplorrhini	Hominoidea	Hominidae	Homininae	n	n	Homo	n	Homo sapiens	n
Reads_contig_15117	526641979	root	Bacteria	n	n	n	Proteobacteria	n	n	Gammaproteobacteria	n	n	Enterobacteriales	n	n	Enterobacteriaceae	n	n	n	Klebsiella	n	Klebsiella pneumoniae	Klebsiella pneumoniae subsp. pneumoniae
Reads_contig_15124	189184875	root	Bacteria	n	n	Chlamydiae/Verrucomicrobia group	Verrucomicrobia	n	n	n	n	n	Methylacidiphilales	n	n	Methylacidiphilaceae	n	n	n	Methylacidiphilum	n	Methylacidiphilum infernorum	n
Reads_contig_1513	461412745	root	Bacteria	n	n	n	Proteobacteria	n	n	Alphaproteobacteria	n	n	Rhizobiales	n	n	Rhizobiaceae	n	n	n	Candidatus Liberibacter	n	Candidatus Liberibacter asiaticus	n
Reads_contig_15130	394795749	root	Eukaryota	n	n	n	n	n	n	n	n	n	n	n	n	n	n	n	n	n	n	uncultured eukaryote	n
Reads_contig_15137	525567922	root	n	n	n	n	n	n	n	n	n	n	n	n	n	n	n	n	n	n	n	Cloning vector pUAST-attB-hsp70-stop-dam-comr	n
Reads_contig_15139	387912513	root	Eukaryota	n	n	n	n	n	n	n	n	n	n	n	n	n	n	n	n	n	n	uncultured freshwater eukaryote	n
Reads_contig_1514	393888746	root	Bacteria	n	n	n	n	n	n	n	n	n	n	n	n	n	n	n	n	n	n	uncultured bacterium	n
Reads_contig_15141	304323066	root	Eukaryota	n	n	n	n	Intramacronucleata	n	Oligohymenophorea	Peritrichia	n	n	n	n	Operculariidae	n	n	n	Opercularia	n	Opercularia sp. 3 LRPU-2010	n
Reads_contig_1516	291526582	root	Bacteria	n	n	n	Firmicutes	n	n	Clostridia	n	n	Clostridiales	n	n	Eubacteriaceae	n	n	n	Eubacterium	n	Eubacterium rectale	n
Reads_contig_1517	526150211	root	Eukaryota	Metazoa	n	n	Chordata	Craniata	Gnathostomata	Mammalia	n	Euarchontoglires	Primates	Haplorrhini	Hominoidea	Hominidae	Homininae	n	n	Homo	n	Homo sapiens	n
Reads_contig_15178	444437534	root	Eukaryota	Viridiplantae	n	n	Chlorophyta	n	n	Ulvophyceae	n	n	Ulotrichales	n	n	Ulotrichaceae	n	n	n	Ulothrix	n	Ulothrix zonata	n
Reads_contig_15184	31072033	root	Eukaryota	Metazoa	n	n	Chordata	Craniata	Gnathostomata	Mammalia	n	Euarchontoglires	Lagomorpha	n	n	Leporidae	n	n	n	Oryctolagus	n	Oryctolagus cuniculus	n
Reads_contig_15185	527043285	root	Bacteria	n	n	n	Proteobacteria	n	n	Gammaproteobacteria	n	n	Enterobacteriales	n	n	Enterobacteriaceae	n	n	n	Klebsiella	n	Klebsiella pneumoniae	n
Reads_contig_15187	73808178	root	Eukaryota	Metazoa	n	n	Chordata	Craniata	Gnathostomata	Mammalia	n	Euarchontoglires	Lagomorpha	n	n	Leporidae	n	n	n	Oryctolagus	n	Oryctolagus cuniculus	n
Reads_contig_15188	152955971	root	Eukaryota	n	n	n	n	Intramacronucleata	n	Prostomatea	n	n	Prorodontida	n	n	Colepidae	n	n	n	Coleps	n	Coleps nolandi	n
Reads_contig_15189	84688700	root	Eukaryota	Metazoa	n	n	Chordata	Craniata	Gnathostomata	Mammalia	n	Euarchontoglires	Lagomorpha	n	n	Leporidae	n	n	n	Oryctolagus	n	Oryctolagus cuniculus	n
Reads_contig_15192	388331464	root	Bacteria	n	n	n	n	n	n	n	n	n	n	n	n	n	n	n	n	n	n	uncultured bacterium	n
Reads_contig_15194	444437534	root	Eukaryota	Viridiplantae	n	n	Chlorophyta	n	n	Ulvophyceae	n	n	Ulotrichales	n	n	Ulotrichaceae	n	n	n	Ulothrix	n	Ulothrix zonata	n
Reads_contig_1520	507148366	root	Bacteria	n	n	n	Proteobacteria	n	n	Gammaproteobacteria	n	n	Enterobacteriales	n	n	Enterobacteriaceae	n	n	n	Providencia	n	Providencia stuartii	n
Reads_contig_15203	526641979	root	Bacteria	n	n	n	Proteobacteria	n	n	Gammaproteobacteria	n	n	Enterobacteriales	n	n	Enterobacteriaceae	n	n	n	Klebsiella	n	Klebsiella pneumoniae	Klebsiella pneumoniae subsp. pneumoniae
Reads_contig_15209	527132828	root	Bacteria	n	n	Chlamydiae/Verrucomicrobia group	Chlamydiae	n	n	Chlamydiia	n	n	Chlamydiales	n	n	Chlamydiaceae	n	n	n	Chlamydia	n	Chlamydia trachomatis	n
Reads_contig_15214	504139159	root	Eukaryota	Metazoa	n	n	Chordata	Craniata	Gnathostomata	Mammalia	n	Euarchontoglires	Lagomorpha	n	n	Ochotonidae	n	n	n	Ochotona	n	Ochotona princeps	n
Reads_contig_15223	62358354	root	Eukaryota	Metazoa	n	n	Chordata	Craniata	Gnathostomata	Mammalia	n	Euarchontoglires	Lagomorpha	n	n	Leporidae	n	n	n	Oryctolagus	n	Oryctolagus cuniculus	n
Reads_contig_15224	256419048	root	Eukaryota	Metazoa	n	n	Chordata	Craniata	Gnathostomata	Mammalia	n	Euarchontoglires	Lagomorpha	n	n	Leporidae	n	n	n	Oryctolagus	n	Oryctolagus cuniculus	n
Reads_contig_15225	353260224	root	Bacteria	n	n	n	n	n	n	n	n	n	n	n	n	n	n	n	n	n	n	uncultured bacterium	n
Reads_contig_15227	354806070	root	Eukaryota	n	n	n	Bacillariophyta	n	n	Bacillariophyceae	n	n	Naviculales	n	n	Naviculaceae	n	n	n	Caloneis	n	Caloneis silicula	n
Reads_contig_15247	3293006	root	Eukaryota	Metazoa	n	n	Chordata	Craniata	Gnathostomata	Mammalia	n	Euarchontoglires	Lagomorpha	n	n	Leporidae	n	n	n	Oryctolagus	n	Oryctolagus cuniculus	n
Reads_contig_15260	256419048	root	Eukaryota	Metazoa	n	n	Chordata	Craniata	Gnathostomata	Mammalia	n	Euarchontoglires	Lagomorpha	n	n	Leporidae	n	n	n	Oryctolagus	n	Oryctolagus cuniculus	n
Reads_contig_15268	226525317	root	Bacteria	n	n	Chlamydiae/Verrucomicrobia group	Verrucomicrobia	n	n	n	n	n	n	n	n	n	n	n	n	n	n	uncultured Verrucomicrobia bacterium	n
Reads_contig_15272	470488652	root	Bacteria	n	n	n	Proteobacteria	n	n	Betaproteobacteria	n	n	Burkholderiales	n	n	Oxalobacteraceae	n	n	n	Collimonas	n	Collimonas fungivorans	n
Reads_contig_15282	85069573	root	Bacteria	n	n	n	n	n	n	n	n	n	n	n	n	n	n	n	n	n	n	uncultured bacterium	n
Reads_contig_15289	453758297	root	Eukaryota	n	n	n	n	n	n	n	n	n	Kinetoplastida	n	n	Trypanosomatidae	n	n	n	n	n	Trypanosomatidae sp. MCZ-13	n
Reads_contig_15291	440506693	root	Bacteria	n	n	n	n	n	n	n	n	n	n	n	n	n	n	n	n	n	n	unidentified marine bacterioplankton	n
Reads_contig_15299	526298644	root	Eukaryota	Fungi	n	n	n	n	n	n	n	n	n	n	n	n	n	n	n	n	n	uncultured fungus	n
Reads_contig_15300	152955971	root	Eukaryota	n	n	n	n	Intramacronucleata	n	Prostomatea	n	n	Prorodontida	n	n	Colepidae	n	n	n	Coleps	n	Coleps nolandi	n
Reads_contig_15310	371572665	root	Eukaryota	n	n	n	Bacillariophyta	n	n	Fragilariophyceae	n	n	Fragilariales	n	n	Fragilariaceae	n	n	n	Synedra	n	Synedra acus	n
Reads_contig_15320	452883339	root	Eukaryota	Fungi	Dikarya	n	Ascomycota	Pezizomycotina	n	Sordariomycetes	Sordariomycetidae	n	Sordariales	n	n	Sordariaceae	n	n	n	Neurospora	n	Neurospora crassa	n
Reads_contig_1533	523452469	root	Bacteria	n	n	n	Proteobacteria	n	n	Alphaproteobacteria	n	n	n	n	n	n	n	n	n	n	n	uncultured alpha proteobacterium	n
Reads_contig_15330	371572665	root	Eukaryota	n	n	n	Bacillariophyta	n	n	Fragilariophyceae	n	n	Fragilariales	n	n	Fragilariaceae	n	n	n	Synedra	n	Synedra acus	n
Reads_contig_1537	407894523	root	Bacteria	n	n	n	Proteobacteria	n	n	Betaproteobacteria	n	n	Burkholderiales	n	n	Comamonadaceae	n	n	n	Acidovorax	n	Acidovorax sp. KKS102	n
Reads_contig_15380	485043251	root	Eukaryota	n	n	n	Bacillariophyta	n	n	Bacillariophyceae	n	n	n	n	n	Bacillariaceae	n	n	n	Pseudo-nitzschia	n	Pseudo-nitzschia pungens	n
Reads_contig_1539	381232946	root	Eukaryota	Metazoa	n	n	Chordata	Craniata	Gnathostomata	Mammalia	n	Euarchontoglires	Primates	Haplorrhini	Hominoidea	Hominidae	Homininae	n	n	Homo	n	Homo sapiens	n
Reads_contig_15390	526641982	root	Bacteria	n	n	n	Firmicutes	n	n	Clostridia	n	n	Clostridiales	n	n	Peptococcaceae	n	n	n	Desulfotomaculum	n	Desulfotomaculum gibsoniae	n
Reads_contig_154	506617105	root	Eukaryota	Viridiplantae	n	n	Streptophyta	n	n	Liliopsida	n	n	Asparagales	n	n	Orchidaceae	Epidendroideae	n	Dendrobiinae	Dendrobium	n	Dendrobium tetragonum	n
Reads_contig_1540	115430117	root	Eukaryota	Metazoa	n	n	Chordata	Craniata	Gnathostomata	Mammalia	n	Euarchontoglires	Primates	Haplorrhini	Cercopithecoidea	Cercopithecidae	Cercopithecinae	n	n	Macaca	n	Macaca mulatta	n
Reads_contig_15409	3293006	root	Eukaryota	Metazoa	n	n	Chordata	Craniata	Gnathostomata	Mammalia	n	Euarchontoglires	Lagomorpha	n	n	Leporidae	n	n	n	Oryctolagus	n	Oryctolagus cuniculus	n
Reads_contig_15410	126722868	root	Eukaryota	Metazoa	n	n	Chordata	Craniata	Gnathostomata	Mammalia	n	Euarchontoglires	Lagomorpha	n	n	Leporidae	n	n	n	Oryctolagus	n	Oryctolagus cuniculus	n
Reads_contig_1542	507148311	root	Bacteria	n	n	n	Proteobacteria	n	n	Betaproteobacteria	n	n	Burkholderiales	n	n	Comamonadaceae	n	n	n	Acidovorax	n	Acidovorax avenae	Acidovorax avenae subsp. avenae
Reads_contig_15446	219567067	root	Bacteria	n	n	n	Firmicutes	n	n	Clostridia	n	n	Clostridiales	n	n	Clostridiaceae	n	n	n	Clostridium	n	Clostridium kluyveri	n
Reads_contig_15448	358679312	root	Eukaryota	Metazoa	n	n	Chordata	Craniata	Gnathostomata	Mammalia	n	Euarchontoglires	Primates	Haplorrhini	Hominoidea	Hominidae	Homininae	n	n	Homo	n	Homo sapiens	n
Reads_contig_1545	451779298	root	Bacteria	n	n	n	Cyanobacteria	n	n	n	Oscillatoriophycideae	n	Chroococcales	n	n	n	n	n	n	Synechocystis	n	Synechocystis sp. PCC 6803	n
Reads_contig_15450	255340365	root	Bacteria	n	n	Bacteroidetes/Chlorobi group	Bacteroidetes	n	n	Flavobacteriia	n	n	Flavobacteriales	n	n	Flavobacteriaceae	n	n	n	n	n	Flavobacteriaceae bacterium 3519-10	n
Reads_contig_15451	63999351	root	Eukaryota	Metazoa	n	n	Chordata	Craniata	Gnathostomata	Mammalia	n	Euarchontoglires	Primates	Haplorrhini	Hominoidea	Hominidae	Homininae	n	n	Homo	n	Homo sapiens	n
Reads_contig_15455	507565232	root	Eukaryota	Metazoa	n	n	Chordata	Craniata	Gnathostomata	Mammalia	n	Euarchontoglires	Rodentia	Sciurognathi	n	Dipodidae	Dipodinae	n	n	Jaculus	n	Jaculus jaculus	n
Reads_contig_15457	60476984	root	Eukaryota	n	n	n	n	n	n	n	n	n	n	n	n	n	n	n	n	n	n	uncultured freshwater eukaryote	n
Reads_contig_1546	525459350	root	Bacteria	n	n	n	n	n	n	n	n	n	n	n	n	n	n	n	n	n	n	uncultured bacterium	n
Reads_contig_15477	347801008	root	Eukaryota	n	n	n	Bacillariophyta	n	n	Bacillariophyceae	n	n	n	n	n	n	n	n	n	n	n	endosymbiont of Kryptoperidinium foliaceum	n
Reads_contig_15496	470491666	root	Bacteria	n	n	Bacteroidetes/Chlorobi group	Bacteroidetes	n	n	Flavobacteriia	n	n	Flavobacteriales	n	n	Flavobacteriaceae	n	n	n	Flavobacterium	n	Flavobacterium indicum	n
Reads_contig_1550	470482863	root	Bacteria	n	n	n	Firmicutes	n	n	Bacilli	n	n	Bacillales	n	n	Bacillaceae	n	n	n	Anoxybacillus	n	Anoxybacillus flavithermus	n
Reads_contig_15504	390195111	root	Eukaryota	Fungi	Dikarya	n	Ascomycota	Saccharomycotina	n	Saccharomycetes	n	n	Saccharomycetales	n	n	Debaryomycetaceae	n	n	n	Peterozyma	n	Peterozyma toletana	n
Reads_contig_15508	33114363	root	Eukaryota	Metazoa	n	n	Chordata	Craniata	Gnathostomata	Mammalia	n	Euarchontoglires	Lagomorpha	n	n	Leporidae	n	n	n	Nesolagus	n	Nesolagus netscheri	n
Reads_contig_15510	262262894	root	Eukaryota	n	n	n	n	n	n	n	n	n	Cercomonadida	n	n	Cercomonadidae	n	n	n	Paracercomonas	n	Paracercomonas astra	n
Reads_contig_15514	164510704	root	Bacteria	n	n	Chlamydiae/Verrucomicrobia group	Verrucomicrobia	n	n	Verrucomicrobiae	n	n	Verrucomicrobiales	n	n	Verrucomicrobiaceae	n	n	n	Prosthecobacter	n	Prosthecobacter vanneervenii	n
Reads_contig_15518	239799573	root	Eukaryota	Metazoa	n	n	Chordata	Craniata	Gnathostomata	Mammalia	n	Euarchontoglires	Lagomorpha	n	n	Leporidae	n	n	n	Oryctolagus	n	Oryctolagus cuniculus	n
Reads_contig_1552	469761715	root	Bacteria	n	n	n	Proteobacteria	n	n	Gammaproteobacteria	n	n	Enterobacteriales	n	n	Enterobacteriaceae	n	n	n	Edwardsiella	n	Edwardsiella tarda	n
Reads_contig_15528	305657912	root	Bacteria	n	n	n	Proteobacteria	n	n	Gammaproteobacteria	n	n	Enterobacteriales	n	n	Enterobacteriaceae	n	n	n	Proteus	n	Proteus mirabilis	n
Reads_contig_15540	390195117	root	Eukaryota	Fungi	Dikarya	n	Ascomycota	Saccharomycotina	n	Saccharomycetes	n	n	Saccharomycetales	n	n	n	n	n	n	Candida	n	Candida tepae	n
Reads_contig_15551	523917034	root	Bacteria	n	n	n	Cyanobacteria	n	n	n	Oscillatoriophycideae	n	Oscillatoriales	n	n	n	n	n	n	n	n	Pseudanabaenaceae cyanobacterium CENA539	n
Reads_contig_15560	403225131	root	Eukaryota	n	n	n	n	n	n	Pelagophyceae	n	n	n	n	n	n	n	n	n	Pelagomonas	n	uncultured Pelagomonas	n
Reads_contig_15566	526296474	root	Bacteria	n	n	n	n	n	n	n	n	n	n	n	n	n	n	n	n	n	n	uncultured bacterium	n
Reads_contig_15568	504132686	root	Eukaryota	Metazoa	n	n	Chordata	Craniata	Gnathostomata	Mammalia	n	Euarchontoglires	Lagomorpha	n	n	Ochotonidae	n	n	n	Ochotona	n	Ochotona princeps	n
Reads_contig_1557	463121759	root	Bacteria	n	n	n	Proteobacteria	delta/epsilon subdivisions	n	Epsilonproteobacteria	n	n	Campylobacterales	n	n	Helicobacteraceae	n	n	n	Helicobacter	n	Helicobacter pylori	n
Reads_contig_15574	389482047	root	Bacteria	n	n	n	n	n	n	n	n	n	n	n	n	n	n	n	n	n	n	uncultured bacterium	n
Reads_contig_15577	478683563	root	Eukaryota	Metazoa	n	n	Rotifera	n	n	Monogononta	n	n	Ploimida	n	n	Brachionidae	n	n	n	Brachionus	n	Brachionus calyciflorus	n
Reads_contig_15580	291262651	root	Eukaryota	n	n	n	n	n	n	n	n	n	n	n	n	n	n	n	n	n	n	uncultured eukaryote	n
Reads_contig_15582	3293006	root	Eukaryota	Metazoa	n	n	Chordata	Craniata	Gnathostomata	Mammalia	n	Euarchontoglires	Lagomorpha	n	n	Leporidae	n	n	n	Oryctolagus	n	Oryctolagus cuniculus	n
Reads_contig_15590	525671887	root	Bacteria	n	n	n	n	n	n	n	n	n	n	n	n	n	n	n	n	n	n	uncultured bacterium	n
Reads_contig_15591	330434660	root	Eukaryota	n	n	n	n	n	n	n	n	n	n	n	n	n	n	n	n	n	n	uncultured stramenopile	n
Reads_contig_15593	406362920	root	Eukaryota	Metazoa	n	n	Rotifera	n	n	Bdelloidea	n	n	Philodinida	n	n	Philodinidae	n	n	n	Pleuretra	n	Pleuretra hystrix	n
Reads_contig_15594	393888711	root	Bacteria	n	n	n	n	n	n	n	n	n	n	n	n	n	n	n	n	n	n	uncultured bacterium	n
Reads_contig_15595	239799573	root	Eukaryota	Metazoa	n	n	Chordata	Craniata	Gnathostomata	Mammalia	n	Euarchontoglires	Lagomorpha	n	n	Leporidae	n	n	n	Oryctolagus	n	Oryctolagus cuniculus	n
Reads_contig_15597	485099149	root	Bacteria	n	n	n	Cyanobacteria	n	n	n	Oscillatoriophycideae	n	Chroococcales	n	n	n	n	n	n	Chamaesiphon	n	Chamaesiphon minutus	n
Reads_contig_156	514442339	root	Eukaryota	Metazoa	n	n	Chordata	Craniata	Gnathostomata	Mammalia	n	Euarchontoglires	Rodentia	Hystricognathi	n	Caviidae	n	n	n	Cavia	n	Cavia porcellus	n
Reads_contig_1560	217038910	root	Bacteria	n	n	n	Proteobacteria	n	n	Gammaproteobacteria	n	n	n	n	n	n	n	n	n	n	n	uncultured gamma proteobacterium	n
Reads_contig_15607	504149817	root	Eukaryota	Metazoa	n	n	Chordata	Craniata	Gnathostomata	Mammalia	n	Euarchontoglires	Lagomorpha	n	n	Ochotonidae	n	n	n	Ochotona	n	Ochotona princeps	n
Reads_contig_15608	239799573	root	Eukaryota	Metazoa	n	n	Chordata	Craniata	Gnathostomata	Mammalia	n	Euarchontoglires	Lagomorpha	n	n	Leporidae	n	n	n	Oryctolagus	n	Oryctolagus cuniculus	n
Reads_contig_15609	452101774	root	Bacteria	n	n	n	Firmicutes	n	n	Bacilli	n	n	Bacillales	n	n	Bacillaceae	n	n	n	Bacillus	n	Bacillus thuringiensis	n
Reads_contig_15611	291405232	root	Eukaryota	Metazoa	n	n	Chordata	Craniata	Gnathostomata	Mammalia	n	Euarchontoglires	Lagomorpha	n	n	Leporidae	n	n	n	Oryctolagus	n	Oryctolagus cuniculus	n
Reads_contig_15612	512749787	root	Eukaryota	Metazoa	n	n	Chordata	Craniata	Gnathostomata	Mammalia	n	Euarchontoglires	Primates	Haplorrhini	Hominoidea	Hominidae	Homininae	n	n	Homo	n	Homo sapiens	n
Reads_contig_15614	526641980	root	Bacteria	n	n	n	Actinobacteria	n	n	Actinobacteria	Actinobacteridae	n	Actinomycetales	Corynebacterineae	n	Corynebacteriaceae	n	n	n	Corynebacterium	n	Corynebacterium diphtheriae	n
Reads_contig_15622	329754437	root	Eukaryota	n	n	n	n	Intramacronucleata	n	Prostomatea	n	n	Prorodontida	n	n	Colepidae	n	n	n	Coleps	n	Coleps hirtus	Coleps hirtus hirtus
Reads_contig_15625	514052681	root	Eukaryota	Metazoa	n	n	Chordata	Craniata	Gnathostomata	Mammalia	n	Euarchontoglires	Primates	Haplorrhini	Hominoidea	Hominidae	Homininae	n	n	Homo	n	Homo sapiens	n
Reads_contig_1563	470491473	root	Bacteria	n	n	n	Actinobacteria	n	n	Actinobacteria	Actinobacteridae	n	Actinomycetales	Micrococcineae	n	Micrococcaceae	n	n	n	Arthrobacter	n	Arthrobacter arilaitensis	n
Reads_contig_15634	407378514	root	Bacteria	n	n	n	n	n	n	n	n	n	n	n	n	n	n	n	n	n	n	uncultured bacterium	n
Reads_contig_15638	254832967	root	Eukaryota	n	n	n	Bacillariophyta	n	n	Bacillariophyceae	n	n	Naviculales	n	n	Naviculaceae	n	n	n	Navicula	n	Navicula sp. CCMP2024	n
Reads_contig_1564	361050162	root	Eukaryota	n	n	n	n	n	n	n	n	n	Kinetoplastida	n	n	Trypanosomatidae	Leishmaniinae	n	n	Leishmania	Leishmania	Leishmania donovani	n
Reads_contig_15655	429337612	root	Bacteria	n	n	n	n	n	n	n	n	n	n	n	n	n	n	n	n	n	n	uncultured bacterium	n
Reads_contig_15658	300078508	root	Eukaryota	n	n	n	n	n	n	n	n	n	n	n	n	Apusomonadidae	n	n	n	Apusomonas	n	Apusomonas proboscidea	n
Reads_contig_15659	164510703	root	Bacteria	n	n	Chlamydiae/Verrucomicrobia group	Verrucomicrobia	n	n	Verrucomicrobiae	n	n	Verrucomicrobiales	n	n	Verrucomicrobiaceae	n	n	n	Prosthecobacter	n	Prosthecobacter debontii	n
Reads_contig_1566	526267777	root	Bacteria	n	n	n	Proteobacteria	n	n	Betaproteobacteria	n	n	Burkholderiales	n	n	Burkholderiaceae	n	n	n	Burkholderia	n	Burkholderia pseudomallei	n
Reads_contig_15662	313876850	root	Eukaryota	Metazoa	n	n	Chordata	Craniata	Gnathostomata	Mammalia	n	Euarchontoglires	Lagomorpha	n	n	Leporidae	n	n	n	Oryctolagus	n	Oryctolagus cuniculus	n
Reads_contig_15664	194306053	root	Eukaryota	n	n	n	n	n	n	n	n	n	Kinetoplastida	n	n	Trypanosomatidae	n	n	n	Trypanosoma	n	Trypanosoma sp. Python	n
Reads_contig_15669	526125113	root	Bacteria	n	n	n	Proteobacteria	n	n	Gammaproteobacteria	n	n	Enterobacteriales	n	n	Enterobacteriaceae	n	n	n	Salmonella	n	Salmonella bongori	n
Reads_contig_15674	305430799	root	Bacteria	n	n	n	Proteobacteria	n	n	Gammaproteobacteria	n	n	Oceanospirillales	n	n	n	n	n	n	n	n	uncultured Oceanospirillales bacterium	n
Reads_contig_1568	3293006	root	Eukaryota	Metazoa	n	n	Chordata	Craniata	Gnathostomata	Mammalia	n	Euarchontoglires	Lagomorpha	n	n	Leporidae	n	n	n	Oryctolagus	n	Oryctolagus cuniculus	n
Reads_contig_15688	297384997	root	Eukaryota	n	n	n	n	n	n	Dinophyceae	n	n	Peridiniales	n	n	Peridiniaceae	n	n	n	Kryptoperidinium	n	Kryptoperidinium foliaceum	n
Reads_contig_15689	291497264	root	Eukaryota	n	n	n	n	n	n	n	n	n	n	n	n	n	n	n	n	n	n	uncultured eukaryote	n
Reads_contig_15690	306444008	root	Eukaryota	n	n	n	n	n	n	n	n	n	n	n	n	n	n	n	n	n	n	uncultured eukaryote	n
Reads_contig_15696	377648498	root	Eukaryota	Metazoa	n	n	Arthropoda	n	Hexapoda	Insecta	Neoptera	n	Diptera	Brachycera	Oestroidea	Calliphoridae	Luciliinae	n	n	Hypopygiopsis	n	Hypopygiopsis infumata	n
Reads_contig_157	313169	root	Eukaryota	Fungi	Dikarya	n	Ascomycota	Saccharomycotina	n	Saccharomycetes	n	n	Saccharomycetales	n	n	Saccharomycetaceae	n	n	n	Saccharomyces	n	Saccharomyces cerevisiae	n
Reads_contig_15701	470475237	root	Bacteria	n	n	n	Actinobacteria	n	n	Actinobacteria	Actinobacteridae	n	Actinomycetales	Corynebacterineae	n	Nocardiaceae	n	n	n	Rhodococcus	n	Rhodococcus erythropolis	n
Reads_contig_1571	395750341	root	Eukaryota	Metazoa	n	n	Chordata	Craniata	Gnathostomata	Mammalia	n	Euarchontoglires	Primates	Haplorrhini	Hominoidea	Hominidae	Ponginae	n	n	Pongo	n	Pongo abelii	n
Reads_contig_15716	4643	root	Eukaryota	Fungi	Dikarya	n	Ascomycota	Saccharomycotina	n	Saccharomycetes	n	n	Saccharomycetales	n	n	Saccharomycetaceae	n	n	n	Saccharomyces	n	Saccharomyces cerevisiae	n
Reads_contig_15717	480474683	root	Bacteria	n	n	n	Proteobacteria	n	n	Gammaproteobacteria	n	n	Enterobacteriales	n	n	Enterobacteriaceae	n	n	n	Raoultella	n	Raoultella ornithinolytica	n
Reads_contig_15723	526125113	root	Bacteria	n	n	n	Proteobacteria	n	n	Gammaproteobacteria	n	n	Enterobacteriales	n	n	Enterobacteriaceae	n	n	n	Salmonella	n	Salmonella bongori	n
Reads_contig_15730	526641979	root	Bacteria	n	n	n	Proteobacteria	n	n	Gammaproteobacteria	n	n	Enterobacteriales	n	n	Enterobacteriaceae	n	n	n	Klebsiella	n	Klebsiella pneumoniae	Klebsiella pneumoniae subsp. pneumoniae
Reads_contig_15735	485043251	root	Eukaryota	n	n	n	Bacillariophyta	n	n	Bacillariophyceae	n	n	n	n	n	Bacillariaceae	n	n	n	Pseudo-nitzschia	n	Pseudo-nitzschia pungens	n
Reads_contig_15743	297384997	root	Eukaryota	n	n	n	n	n	n	Dinophyceae	n	n	Peridiniales	n	n	Peridiniaceae	n	n	n	Kryptoperidinium	n	Kryptoperidinium foliaceum	n
Reads_contig_15764	390195077	root	Eukaryota	Fungi	Dikarya	n	Ascomycota	Saccharomycotina	n	Saccharomycetes	n	n	Saccharomycetales	n	n	Saccharomycetaceae	n	n	n	Kluyveromyces	n	Kluyveromyces marxianus	n
Reads_contig_15770	485043251	root	Eukaryota	n	n	n	Bacillariophyta	n	n	Bacillariophyceae	n	n	n	n	n	Bacillariaceae	n	n	n	Pseudo-nitzschia	n	Pseudo-nitzschia pungens	n
Reads_contig_1578	403227528	root	Bacteria	n	n	n	Actinobacteria	n	n	Actinobacteria	Actinobacteridae	n	Actinomycetales	Micrococcineae	n	Micrococcaceae	n	n	n	Arthrobacter	n	Arthrobacter sp. Rue61a	n
Reads_contig_15784	470484732	root	Bacteria	n	n	n	Actinobacteria	n	n	Actinobacteria	Actinobacteridae	n	Actinomycetales	Micrococcineae	n	Dermacoccaceae	n	n	n	Kytococcus	n	Kytococcus sedentarius	n
Reads_contig_15787	444437534	root	Eukaryota	Viridiplantae	n	n	Chlorophyta	n	n	Ulvophyceae	n	n	Ulotrichales	n	n	Ulotrichaceae	n	n	n	Ulothrix	n	Ulothrix zonata	n
Reads_contig_15789	404428445	root	Bacteria	n	n	n	Actinobacteria	n	n	Actinobacteria	Actinobacteridae	n	Actinomycetales	Propionibacterineae	n	Propionibacteriaceae	n	n	n	Propionibacterium	n	uncultured Propionibacterium sp.	n
Reads_contig_1579	164419454	root	n	n	n	n	n	n	n	n	n	n	n	n	n	n	n	n	n	n	n	uncultured organism	n
Reads_contig_15791	291257931	root	Eukaryota	n	n	n	n	n	n	n	n	n	n	n	n	n	n	n	n	n	n	uncultured eukaryote	n
Reads_contig_15797	311409174	root	Eukaryota	n	n	n	n	n	n	n	n	n	n	n	n	n	n	n	n	n	n	uncultured stramenopile	n
Reads_contig_15798	365733580	root	Eukaryota	Metazoa	n	n	Chordata	Craniata	Gnathostomata	Mammalia	n	Euarchontoglires	Primates	Haplorrhini	Hominoidea	Hominidae	Homininae	n	n	Homo	n	Homo sapiens	n
Reads_contig_15799	523821078	root	Bacteria	n	n	n	Proteobacteria	n	n	Gammaproteobacteria	n	n	Enterobacteriales	n	n	Enterobacteriaceae	n	n	n	Salmonella	n	Salmonella enterica	Salmonella enterica subsp. enterica
Reads_contig_158	526150211	root	Eukaryota	Metazoa	n	n	Chordata	Craniata	Gnathostomata	Mammalia	n	Euarchontoglires	Primates	Haplorrhini	Hominoidea	Hominidae	Homininae	n	n	Homo	n	Homo sapiens	n
Reads_contig_15803	326515281	root	Eukaryota	Viridiplantae	n	n	Streptophyta	n	n	Liliopsida	commelinids	n	Poales	n	n	Poaceae	Pooideae	Triticeae	n	Hordeum	n	Hordeum vulgare	Hordeum vulgare subsp. vulgare
Reads_contig_1581	469520416	root	Bacteria	n	n	Bacteroidetes/Chlorobi group	Bacteroidetes	n	n	n	n	n	n	n	n	n	n	n	n	n	n	uncultured Bacteroidetes bacterium	n
Reads_contig_1582	174242	root	Bacteria	n	n	Bacteroidetes/Chlorobi group	Bacteroidetes	n	n	Flavobacteriia	n	n	Flavobacteriales	n	n	Flavobacteriaceae	n	n	n	Flavobacterium	n	Flavobacterium hydatis	n
Reads_contig_15827	164564336	root	Eukaryota	Metazoa	n	n	Chordata	Craniata	Gnathostomata	Mammalia	n	Euarchontoglires	Lagomorpha	n	n	Leporidae	n	n	n	Oryctolagus	n	Oryctolagus cuniculus	n
Reads_contig_1583	407894523	root	Bacteria	n	n	n	Proteobacteria	n	n	Betaproteobacteria	n	n	Burkholderiales	n	n	Comamonadaceae	n	n	n	Acidovorax	n	Acidovorax sp. KKS102	n
Reads_contig_15833	298353140	root	Eukaryota	Metazoa	n	n	Chordata	Craniata	Gnathostomata	Mammalia	n	Euarchontoglires	Lagomorpha	n	n	Leporidae	n	n	n	Oryctolagus	n	Oryctolagus cuniculus	n
Reads_contig_1584	427977893	root	Bacteria	n	n	n	Cyanobacteria	n	n	n	n	n	Pleurocapsales	n	n	n	n	n	n	Pleurocapsa	n	Pleurocapsa minor	n
Reads_contig_15841	256419048	root	Eukaryota	Metazoa	n	n	Chordata	Craniata	Gnathostomata	Mammalia	n	Euarchontoglires	Lagomorpha	n	n	Leporidae	n	n	n	Oryctolagus	n	Oryctolagus cuniculus	n
Reads_contig_15844	211591067	root	Eukaryota	Fungi	Dikarya	n	Ascomycota	Pezizomycotina	n	Eurotiomycetes	Eurotiomycetidae	n	Eurotiales	n	n	Trichocomaceae	n	n	n	Penicillium	n	Penicillium chrysogenum	n
Reads_contig_15846	58759854	root	Eukaryota	n	n	n	n	n	n	n	n	n	n	n	n	n	n	n	n	n	n	uncultured eukaryote	n
Reads_contig_15854	443419838	root	Bacteria	n	n	n	Proteobacteria	n	n	Gammaproteobacteria	n	n	Enterobacteriales	n	n	Enterobacteriaceae	n	n	n	Escherichia	n	Escherichia coli	n
Reads_contig_15859	474452808	root	Bacteria	n	n	n	Proteobacteria	n	n	Gammaproteobacteria	n	n	Enterobacteriales	n	n	Enterobacteriaceae	n	n	n	Escherichia	n	Escherichia coli	n
Reads_contig_1586	523452991	root	Bacteria	n	n	Bacteroidetes/Chlorobi group	Bacteroidetes	n	n	Flavobacteriia	n	n	Flavobacteriales	n	n	Flavobacteriaceae	n	n	n	Flavobacterium	n	Flavobacterium sp. WV33	n
Reads_contig_15864	347801008	root	Eukaryota	n	n	n	Bacillariophyta	n	n	Bacillariophyceae	n	n	n	n	n	n	n	n	n	n	n	endosymbiont of Kryptoperidinium foliaceum	n
Reads_contig_15866	256419048	root	Eukaryota	Metazoa	n	n	Chordata	Craniata	Gnathostomata	Mammalia	n	Euarchontoglires	Lagomorpha	n	n	Leporidae	n	n	n	Oryctolagus	n	Oryctolagus cuniculus	n
Reads_contig_15870	526641979	root	Bacteria	n	n	n	Proteobacteria	n	n	Gammaproteobacteria	n	n	Enterobacteriales	n	n	Enterobacteriaceae	n	n	n	Klebsiella	n	Klebsiella pneumoniae	Klebsiella pneumoniae subsp. pneumoniae
Reads_contig_15876	408831554	root	Bacteria	n	n	n	n	n	n	n	n	n	n	n	n	n	n	n	n	n	n	uncultured bacterium	n
Reads_contig_15878	219560032	root	Eukaryota	Metazoa	n	n	Chordata	Craniata	Gnathostomata	Mammalia	n	Euarchontoglires	Primates	Haplorrhini	Hominoidea	Hominidae	Homininae	n	n	Homo	n	Homo sapiens	n
Reads_contig_1588	371572665	root	Eukaryota	n	n	n	Bacillariophyta	n	n	Fragilariophyceae	n	n	Fragilariales	n	n	Fragilariaceae	n	n	n	Synedra	n	Synedra acus	n
Reads_contig_1589	118026825	root	Eukaryota	Metazoa	n	n	Chordata	Craniata	Gnathostomata	Actinopterygii	n	n	Cypriniformes	n	Cyprinoidea	Cyprinidae	n	n	n	Danio	n	Danio rerio	n
Reads_contig_15906	443300250	root	Bacteria	n	n	n	n	n	n	n	n	n	n	n	n	n	n	n	n	n	n	uncultured bacterium	n
Reads_contig_15910	440657996	root	Bacteria	n	n	n	n	n	n	n	n	n	n	n	n	n	n	n	n	n	n	uncultured bacterium	n
Reads_contig_15912	526273439	root	Bacteria	n	n	n	Proteobacteria	n	n	Gammaproteobacteria	n	n	Pasteurellales	n	n	Pasteurellaceae	n	n	n	Mannheimia	n	Mannheimia haemolytica	n
Reads_contig_15915	405794621	root	Eukaryota	Fungi	Dikarya	n	Basidiomycota	n	n	Agaricomycetes	Phallomycetidae	n	Gomphales	n	n	Gomphaceae	n	n	n	Ramaria	n	Ramaria coulterae	n
Reads_contig_15916	525567869	root	n	n	n	n	n	n	n	n	n	n	n	n	n	n	n	n	n	n	n	Cloning vector pSEVA434	n
Reads_contig_15918	526641970	root	Bacteria	n	n	n	Proteobacteria	n	n	Gammaproteobacteria	n	n	Enterobacteriales	n	n	Enterobacteriaceae	n	n	n	Pantoea	n	Pantoea ananatis	n
Reads_contig_1592	256692926	root	Bacteria	n	n	n	Firmicutes	n	n	n	n	n	n	n	n	n	n	n	n	n	n	uncultured Firmicutes bacterium	n
Reads_contig_15922	443427768	root	Bacteria	n	n	n	Proteobacteria	n	n	Alphaproteobacteria	n	n	Rickettsiales	n	n	Anaplasmataceae	n	Wolbachieae	n	Wolbachia	n	Wolbachia pipientis	n
Reads_contig_1593	133918045	root	Eukaryota	Viridiplantae	n	n	Streptophyta	n	n	n	rosids	n	Myrtales	n	n	Penaeaceae	n	n	n	Stylapterus	n	Stylapterus micranthus	n
Reads_contig_15935	482543932	root	Bacteria	n	n	n	n	n	n	n	n	n	n	n	n	n	n	n	n	n	n	uncultured bacterium	n
Reads_contig_15936	291386778	root	Eukaryota	Metazoa	n	n	Chordata	Craniata	Gnathostomata	Mammalia	n	Euarchontoglires	Lagomorpha	n	n	Leporidae	n	n	n	Oryctolagus	n	Oryctolagus cuniculus	n
Reads_contig_15949	213985689	root	Bacteria	n	n	n	Proteobacteria	n	n	Gammaproteobacteria	n	n	Pseudomonadales	n	n	Moraxellaceae	n	n	n	Acinetobacter	n	Acinetobacter baumannii	n
Reads_contig_1595	291263842	root	Eukaryota	n	n	n	n	n	n	n	n	n	n	n	n	n	n	n	n	n	n	uncultured eukaryote	n
Reads_contig_15956	443419838	root	Bacteria	n	n	n	Proteobacteria	n	n	Gammaproteobacteria	n	n	Enterobacteriales	n	n	Enterobacteriaceae	n	n	n	Escherichia	n	Escherichia coli	n
Reads_contig_15958	290883107	root	Bacteria	n	n	n	Deferribacteres	n	n	Deferribacteres	n	n	Deferribacterales	n	n	Deferribacteraceae	n	n	n	Denitrovibrio	n	Denitrovibrio acetiphilus	n
Reads_contig_15961	170774137	root	Bacteria	n	n	n	Proteobacteria	n	n	Betaproteobacteria	n	n	Burkholderiales	n	n	n	n	n	n	Leptothrix	n	Leptothrix cholodnii	n
Reads_contig_1597	390195071	root	Eukaryota	Fungi	Dikarya	n	Ascomycota	Saccharomycotina	n	Saccharomycetes	n	n	Saccharomycetales	n	n	Saccharomycetaceae	n	n	n	Saccharomyces	n	Saccharomyces cerevisiae	n
Reads_contig_15975	507148268	root	Bacteria	n	n	n	Proteobacteria	n	n	Gammaproteobacteria	n	n	Enterobacteriales	n	n	Enterobacteriaceae	n	n	n	Citrobacter	n	Citrobacter koseri	n
Reads_contig_15976	342221928	root	Bacteria	n	n	n	Planctomycetes	n	n	Planctomycetia	n	n	Planctomycetales	n	n	n	n	n	n	n	n	uncultured planctomycete	n
Reads_contig_1598	485099170	root	Bacteria	n	n	n	Firmicutes	n	n	Bacilli	n	n	Bacillales	n	n	Paenibacillaceae	n	n	n	Thermobacillus	n	Thermobacillus composti	n
Reads_contig_15982	525470000	root	Bacteria	n	n	n	Proteobacteria	n	n	Gammaproteobacteria	n	n	Vibrionales	n	n	Vibrionaceae	n	n	n	Vibrio	n	Vibrio cholerae	n
Reads_contig_15983	291263877	root	Eukaryota	n	n	n	n	n	n	n	n	n	n	n	n	n	n	n	n	n	n	uncultured eukaryote	n
Reads_contig_16	407079768	root	Eukaryota	n	n	n	n	n	n	Synurophyceae	n	n	Synurales	n	n	Mallomonadaceae	n	n	n	Mallomonas	n	Mallomonas akrokomos	n
Reads_contig_160	9885791	root	Eukaryota	n	n	n	Bacillariophyta	n	n	Bacillariophyceae	n	n	n	n	n	Bacillariaceae	n	n	n	Cylindrotheca	n	Cylindrotheca closterium	n
Reads_contig_16005	83034974	root	Eukaryota	n	n	n	n	n	n	n	n	n	Cercomonadida	n	n	Heteromitidae	n	n	n	Bodomorpha	n	Bodomorpha sp. HFCC56	n
Reads_contig_1601	350996405	root	Eukaryota	Viridiplantae	n	n	Streptophyta	n	n	n	asterids	n	Solanales	n	n	Solanaceae	Solanoideae	Datureae	n	Datura	n	Datura stramonium	n
Reads_contig_16014	524949057	root	Eukaryota	Metazoa	n	n	Chordata	Craniata	Gnathostomata	Mammalia	n	Euarchontoglires	Rodentia	Sciurognathi	n	Cricetidae	Cricetinae	n	n	Mesocricetus	n	Mesocricetus auratus	n
Reads_contig_16035	440499013	root	Bacteria	n	n	n	n	n	n	n	n	n	n	n	n	n	n	n	n	n	n	uncultured bacterium	n
Reads_contig_16036	389525111	root	Bacteria	n	n	n	n	n	n	n	n	n	n	n	n	n	n	n	n	n	n	uncultured bacterium	n
Reads_contig_1604	511204787	root	Bacteria	n	n	n	Firmicutes	n	n	Bacilli	n	n	Bacillales	n	n	Paenibacillaceae	n	n	n	Paenibacillus	n	Paenibacillus mucilaginosus	n
Reads_contig_16042	29466332	root	Eukaryota	Viridiplantae	n	n	Streptophyta	n	n	Zygnemophyceae	n	n	Desmidiales	n	n	Closteriaceae	n	n	n	Closterium	n	Closterium lunula	n
Reads_contig_16043	459218757	root	Bacteria	n	n	n	n	n	n	n	n	n	n	n	n	n	n	n	n	n	n	uncultured bacterium	n
Reads_contig_16045	226246968	root	Eukaryota	Metazoa	n	n	Chordata	Craniata	Gnathostomata	Mammalia	n	Euarchontoglires	Lagomorpha	n	n	Leporidae	n	n	n	Oryctolagus	n	Oryctolagus cuniculus	n
Reads_contig_1605	471209079	root	Bacteria	n	n	n	Proteobacteria	n	n	Gammaproteobacteria	n	n	Xanthomonadales	n	n	Xanthomonadaceae	n	n	n	Xanthomonas	n	Xanthomonas citri	Xanthomonas citri subsp. citri
Reads_contig_16059	499286928	root	n	n	n	n	n	n	n	n	n	n	n	n	n	n	n	n	n	n	n	uncultured organism	n
Reads_contig_16061	34787424	root	Eukaryota	Metazoa	n	n	Chordata	Craniata	Gnathostomata	Mammalia	n	Euarchontoglires	Lagomorpha	n	n	Leporidae	n	n	n	Oryctolagus	n	Oryctolagus cuniculus	n
Reads_contig_16069	451992039	root	Bacteria	n	n	n	Proteobacteria	n	n	Gammaproteobacteria	n	n	Acidithiobacillales	n	n	Acidithiobacillaceae	n	n	n	Acidithiobacillus	n	Acidithiobacillus ferrooxidans	n
Reads_contig_1607	307829144	root	Eukaryota	Metazoa	n	n	Chordata	Craniata	Gnathostomata	Mammalia	n	Euarchontoglires	Rodentia	Sciurognathi	n	Muridae	Murinae	n	n	Mus	Mus	Mus musculus	n
Reads_contig_16072	512765400	root	Eukaryota	Metazoa	n	n	Porifera	n	n	Demospongiae	Ceractinomorpha	n	Verongida	n	n	Aplysinidae	n	n	n	Aplysina	n	Aplysina sp. n. P10x39	n
Reads_contig_16074	453201963	root	Eukaryota	Fungi	Dikarya	n	Basidiomycota	n	n	Agaricomycetes	n	n	Gloeophyllales	n	n	Gloeophyllaceae	n	n	n	n	n	uncultured Gloeophyllum	n
Reads_contig_16086	71725816	root	Eukaryota	n	n	n	Bacillariophyta	n	n	Bacillariophyceae	n	n	Naviculales	n	n	Phaeodactylaceae	n	n	n	Phaeodactylum	n	Phaeodactylum tricornutum	n
Reads_contig_16089	469929247	root	Bacteria	n	n	n	Proteobacteria	delta/epsilon subdivisions	n	Deltaproteobacteria	n	n	Bdellovibrionales	n	n	Bdellovibrionaceae	n	n	n	Bdellovibrio	n	Bdellovibrio exovorus	n
Reads_contig_16091	526641979	root	Bacteria	n	n	n	Proteobacteria	n	n	Gammaproteobacteria	n	n	Enterobacteriales	n	n	Enterobacteriaceae	n	n	n	Klebsiella	n	Klebsiella pneumoniae	Klebsiella pneumoniae subsp. pneumoniae
Reads_contig_16092	514853123	root	Bacteria	n	n	n	Proteobacteria	n	n	Gammaproteobacteria	n	n	Enterobacteriales	n	n	Enterobacteriaceae	n	n	n	Shigella	n	Shigella sonnei	n
Reads_contig_16096	359389637	root	Eukaryota	Viridiplantae	n	n	Streptophyta	n	n	Coniferopsida	n	n	Coniferales	n	n	Pinaceae	n	n	n	Picea	n	Picea glauca	n
Reads_contig_161	359389637	root	Eukaryota	Viridiplantae	n	n	Streptophyta	n	n	Coniferopsida	n	n	Coniferales	n	n	Pinaceae	n	n	n	Picea	n	Picea glauca	n
Reads_contig_16103	323690596	root	Eukaryota	n	n	n	n	n	n	Synurophyceae	n	n	Synurales	n	n	Mallomonadaceae	n	n	n	Mallomonas	n	Mallomonas mangofera	n
Reads_contig_16107	481247144	root	Eukaryota	n	n	n	n	n	n	Dinophyceae	n	n	n	n	n	n	n	n	n	n	n	uncultured dinoflagellate	n
Reads_contig_1611	485601478	root	Eukaryota	Metazoa	n	n	Chordata	Craniata	Gnathostomata	Mammalia	n	Euarchontoglires	Primates	Haplorrhini	Hominoidea	Hominidae	Homininae	n	n	Homo	n	Homo sapiens	n
Reads_contig_16112	84688700	root	Eukaryota	Metazoa	n	n	Chordata	Craniata	Gnathostomata	Mammalia	n	Euarchontoglires	Lagomorpha	n	n	Leporidae	n	n	n	Oryctolagus	n	Oryctolagus cuniculus	n
Reads_contig_16131	443419838	root	Bacteria	n	n	n	Proteobacteria	n	n	Gammaproteobacteria	n	n	Enterobacteriales	n	n	Enterobacteriaceae	n	n	n	Escherichia	n	Escherichia coli	n
Reads_contig_16132	295054300	root	Eukaryota	Metazoa	n	n	Chordata	Craniata	Gnathostomata	Mammalia	n	Euarchontoglires	Lagomorpha	n	n	Leporidae	n	n	n	Oryctolagus	n	Oryctolagus cuniculus	n
Reads_contig_16133	526641979	root	Bacteria	n	n	n	Proteobacteria	n	n	Gammaproteobacteria	n	n	Enterobacteriales	n	n	Enterobacteriaceae	n	n	n	Klebsiella	n	Klebsiella pneumoniae	Klebsiella pneumoniae subsp. pneumoniae
Reads_contig_16138	238909081	root	Eukaryota	Metazoa	n	n	Chordata	Craniata	Gnathostomata	Mammalia	n	Euarchontoglires	Lagomorpha	n	n	Leporidae	n	n	n	Oryctolagus	n	Oryctolagus cuniculus	n
Reads_contig_16141	409188392	root	Viruses	n	n	n	n	n	n	n	n	n	Caudovirales	n	n	Siphoviridae	n	n	n	Lambdalikevirus	n	Enterobacteria phage phi80	n
Reads_contig_16146	302190089	root	Eukaryota	Metazoa	n	n	Arthropoda	Chelicerata	n	Arachnida	n	n	Opiliones	Palpatores	Phalangioidea	Sclerosomatidae	n	n	n	Psathyropus	n	Psathyropus tenuipes	n
Reads_contig_1615	50897431	root	Eukaryota	Metazoa	n	n	Chordata	Craniata	Gnathostomata	Mammalia	n	Euarchontoglires	Rodentia	Sciurognathi	n	Muridae	Murinae	n	n	Mus	Mus	Mus musculus	n
Reads_contig_16150	523456540	root	Eukaryota	n	n	n	n	n	n	Bangiophyceae	n	n	Bangiales	n	n	Bangiaceae	n	n	n	Pyropia	n	Pyropia haitanensis	n
Reads_contig_16152	124053519	root	Eukaryota	Metazoa	n	n	Chordata	Craniata	Gnathostomata	Mammalia	n	Euarchontoglires	Rodentia	Sciurognathi	n	Muridae	Murinae	n	n	Mus	Mus	Mus musculus	n
Reads_contig_16156	514453713	root	Eukaryota	Metazoa	n	n	Chordata	Craniata	Gnathostomata	Mammalia	n	Euarchontoglires	Rodentia	Hystricognathi	n	Caviidae	n	n	n	Cavia	n	Cavia porcellus	n
Reads_contig_16159	514957040	root	Bacteria	n	n	n	Proteobacteria	n	n	Alphaproteobacteria	n	n	Rhizobiales	n	n	Bradyrhizobiaceae	n	n	n	Rhodopseudomonas	n	Rhodopseudomonas palustris	n
Reads_contig_16167	508772641	root	Eukaryota	Metazoa	n	n	Chordata	Craniata	Gnathostomata	Mammalia	n	Euarchontoglires	Primates	Haplorrhini	Hominoidea	Hominidae	Homininae	n	n	Homo	n	Homo sapiens	n
Reads_contig_16168	502180942	root	Eukaryota	Viridiplantae	n	n	Streptophyta	n	n	n	rosids	n	Fabales	n	n	Fabaceae	Papilionoideae	Cicereae	n	Cicer	n	Cicer arietinum	n
Reads_contig_16169	219524791	root	Eukaryota	n	n	n	n	n	n	n	n	n	n	n	n	n	n	n	n	n	n	Cercozoa sp. PL085G	n
Reads_contig_16177	484580161	root	Bacteria	n	n	n	Proteobacteria	n	n	Alphaproteobacteria	n	n	Rhizobiales	n	n	Hyphomicrobiaceae	n	n	n	Hyphomicrobium	n	Hyphomicrobium denitrificans	n
Reads_contig_1618	507148193	root	Bacteria	n	n	n	Actinobacteria	n	n	Actinobacteria	Actinobacteridae	n	Actinomycetales	Corynebacterineae	n	Mycobacteriaceae	n	n	n	Mycobacterium	n	Mycobacterium leprae	n
Reads_contig_16181	507148314	root	Bacteria	n	n	n	Proteobacteria	n	n	Betaproteobacteria	n	n	Burkholderiales	n	n	Oxalobacteraceae	n	n	n	Herminiimonas	n	Herminiimonas arsenicoxydans	n
Reads_contig_16183	459936780	root	Eukaryota	n	n	n	Bacillariophyta	n	n	Fragilariophyceae	n	n	Fragilariales	n	n	Fragilariaceae	n	n	n	Ulnaria	n	Ulnaria ulna	n
Reads_contig_16196	356615724	root	Eukaryota	n	n	n	n	n	n	n	n	n	n	n	n	n	n	n	n	n	n	uncultured microeukaryote	n
Reads_contig_16198	256419048	root	Eukaryota	Metazoa	n	n	Chordata	Craniata	Gnathostomata	Mammalia	n	Euarchontoglires	Lagomorpha	n	n	Leporidae	n	n	n	Oryctolagus	n	Oryctolagus cuniculus	n
Reads_contig_162	525469989	root	Eukaryota	Metazoa	n	n	Chordata	Craniata	Gnathostomata	Mammalia	n	Laurasiatheria	Cetacea	Odontoceti	n	Monodontidae	n	n	n	Delphinapterus	n	Delphinapterus leucas	n
Reads_contig_1620	410038324	root	Eukaryota	Metazoa	n	n	Chordata	Craniata	Gnathostomata	Mammalia	n	Euarchontoglires	Primates	Haplorrhini	Hominoidea	Hominidae	Homininae	n	n	Pan	n	Pan troglodytes	n
Reads_contig_16204	501418415	root	Eukaryota	Metazoa	n	n	Chordata	Craniata	Gnathostomata	Actinopterygii	n	n	Salmoniformes	Salmonoidei	n	Salmonidae	Salmoninae	n	n	Oncorhynchus	n	Oncorhynchus mykiss	n
Reads_contig_16219	291415749	root	Eukaryota	Metazoa	n	n	Chordata	Craniata	Gnathostomata	Mammalia	n	Euarchontoglires	Lagomorpha	n	n	Leporidae	n	n	n	Oryctolagus	n	Oryctolagus cuniculus	n
Reads_contig_16220	238909081	root	Eukaryota	Metazoa	n	n	Chordata	Craniata	Gnathostomata	Mammalia	n	Euarchontoglires	Lagomorpha	n	n	Leporidae	n	n	n	Oryctolagus	n	Oryctolagus cuniculus	n
Reads_contig_16221	371572665	root	Eukaryota	n	n	n	Bacillariophyta	n	n	Fragilariophyceae	n	n	Fragilariales	n	n	Fragilariaceae	n	n	n	Synedra	n	Synedra acus	n
Reads_contig_16230	527132828	root	Bacteria	n	n	Chlamydiae/Verrucomicrobia group	Chlamydiae	n	n	Chlamydiia	n	n	Chlamydiales	n	n	Chlamydiaceae	n	n	n	Chlamydia	n	Chlamydia trachomatis	n
Reads_contig_16231	425869759	root	Eukaryota	Metazoa	n	n	Arthropoda	n	Hexapoda	Insecta	Neoptera	n	Diptera	Nematocera	Chironomoidea	Chironomidae	Chironominae	Chironomini	n	Chironomus	Chironomus	Chironomus tepperi	n
Reads_contig_16233	514825762	root	Eukaryota	Fungi	Dikarya	n	Basidiomycota	n	n	n	n	n	n	n	n	n	n	n	n	n	n	uncultured Sporobolomyces	n
Reads_contig_1624	522144000	root	Eukaryota	Metazoa	n	n	Chordata	Craniata	Gnathostomata	Mammalia	n	Euarchontoglires	Primates	Haplorrhini	Hominoidea	Hominidae	Homininae	n	n	Homo	n	Homo sapiens	n
Reads_contig_16241	441623646	root	Eukaryota	Metazoa	n	n	Chordata	Craniata	Gnathostomata	Mammalia	n	Euarchontoglires	Primates	Haplorrhini	Hominoidea	Hylobatidae	n	n	n	Nomascus	n	Nomascus leucogenys	n
Reads_contig_16245	455439634	root	Bacteria	n	n	n	Proteobacteria	n	n	Betaproteobacteria	n	n	n	n	n	n	n	n	n	n	n	beta proteobacterium CB	n
Reads_contig_16256	513798777	root	Bacteria	n	n	n	Proteobacteria	n	n	Gammaproteobacteria	n	n	Xanthomonadales	n	n	Xanthomonadaceae	n	n	n	Dyella	n	Dyella marensis	n
Reads_contig_16258	297384997	root	Eukaryota	n	n	n	n	n	n	Dinophyceae	n	n	Peridiniales	n	n	Peridiniaceae	n	n	n	Kryptoperidinium	n	Kryptoperidinium foliaceum	n
Reads_contig_16259	331692493	root	Bacteria	n	n	n	n	n	n	n	n	n	n	n	n	n	n	n	n	n	n	uncultured bacterium	n
Reads_contig_1626	470485078	root	Bacteria	n	n	n	Planctomycetes	n	n	Planctomycetia	n	n	Planctomycetales	n	n	Planctomycetaceae	n	n	n	Planctomyces	n	Planctomyces limnophilus	n
Reads_contig_16260	378787433	root	Eukaryota	n	n	n	Phaeophyceae	n	n	n	n	n	Laminariales	n	n	Laminariaceae	n	n	n	Saccharina	n	Saccharina japonica	n
Reads_contig_16262	380842372	root	Eukaryota	n	n	n	Bacillariophyta	n	n	Coscinodiscophyceae	n	n	n	n	n	Thalassiosiraceae	n	n	n	Thalassiosira	n	Thalassiosira rotula	n
Reads_contig_16268	443419838	root	Bacteria	n	n	n	Proteobacteria	n	n	Gammaproteobacteria	n	n	Enterobacteriales	n	n	Enterobacteriaceae	n	n	n	Escherichia	n	Escherichia coli	n
Reads_contig_1627	283488004	root	Eukaryota	Fungi	Dikarya	n	Basidiomycota	Ustilaginomycotina	n	Exobasidiomycetes	n	n	Malasseziales	n	n	Malasseziaceae	n	n	n	Malassezia	n	Malassezia nana	n
Reads_contig_16271	443419838	root	Bacteria	n	n	n	Proteobacteria	n	n	Gammaproteobacteria	n	n	Enterobacteriales	n	n	Enterobacteriaceae	n	n	n	Escherichia	n	Escherichia coli	n
Reads_contig_16273	256419048	root	Eukaryota	Metazoa	n	n	Chordata	Craniata	Gnathostomata	Mammalia	n	Euarchontoglires	Lagomorpha	n	n	Leporidae	n	n	n	Oryctolagus	n	Oryctolagus cuniculus	n
Reads_contig_16277	390195122	root	Eukaryota	Fungi	Dikarya	n	Ascomycota	Saccharomycotina	n	Saccharomycetes	n	n	Saccharomycetales	n	n	Phaffomycetaceae	n	n	n	Phaffomyces	n	Phaffomyces opuntiae	n
Reads_contig_1628	507148288	root	Bacteria	n	n	n	Proteobacteria	n	n	Gammaproteobacteria	n	n	Pseudomonadales	n	n	Pseudomonadaceae	n	n	n	Pseudomonas	n	Pseudomonas fluorescens	n
Reads_contig_16285	525645913	root	Bacteria	n	n	n	Proteobacteria	n	n	Betaproteobacteria	n	n	Burkholderiales	n	n	Oxalobacteraceae	n	n	n	Janthinobacterium	n	Janthinobacterium sp. UMAB-74	n
Reads_contig_16287	295851042	root	Eukaryota	Metazoa	n	n	Chordata	Craniata	Gnathostomata	Mammalia	n	Euarchontoglires	Lagomorpha	n	n	Leporidae	n	n	n	Oryctolagus	n	Oryctolagus cuniculus	n
Reads_contig_16300	328835635	root	Eukaryota	n	n	n	Bacillariophyta	n	n	Bacillariophyceae	n	n	Naviculales	n	n	Naviculaceae	n	n	n	Fistulifera	n	Fistulifera sp. JPCC DA0580	n
Reads_contig_16303	115515977	root	Bacteria	n	n	n	Proteobacteria	n	n	Alphaproteobacteria	n	n	Rhizobiales	n	n	Bradyrhizobiaceae	n	n	n	Rhodopseudomonas	n	Rhodopseudomonas palustris	n
Reads_contig_16309	526298639	root	Eukaryota	Fungi	n	n	n	n	n	n	n	n	n	n	n	n	n	n	n	n	n	uncultured fungus	n
Reads_contig_16317	440500471	root	Eukaryota	n	n	n	n	n	n	n	n	n	n	n	n	n	n	n	n	n	n	uncultured eukaryote	n
Reads_contig_16320	524957310	root	Eukaryota	Metazoa	n	n	Chordata	Craniata	Gnathostomata	Mammalia	n	Euarchontoglires	Rodentia	Sciurognathi	n	Cricetidae	Cricetinae	n	n	Mesocricetus	n	Mesocricetus auratus	n
Reads_contig_16323	482716308	root	Eukaryota	Fungi	Dikarya	n	Basidiomycota	Ustilaginomycotina	n	Exobasidiomycetes	n	n	Malasseziales	n	n	Malasseziaceae	n	n	n	Malassezia	n	Malassezia restricta	n
Reads_contig_1633	523424763	root	Eukaryota	Fungi	Dikarya	n	Ascomycota	Saccharomycotina	n	Saccharomycetes	n	n	Saccharomycetales	n	n	Saccharomycetaceae	n	n	n	Zygosaccharomyces	n	Zygosaccharomyces bailii	n
Reads_contig_16337	525567869	root	n	n	n	n	n	n	n	n	n	n	n	n	n	n	n	n	n	n	n	Cloning vector pSEVA434	n
Reads_contig_16344	399107616	root	Bacteria	n	n	n	Proteobacteria	delta/epsilon subdivisions	n	Deltaproteobacteria	n	n	Desulfuromonadales	n	n	Geobacteraceae	n	n	n	Geobacter	n	Geobacter sulfurreducens	n
Reads_contig_1635	332656131	root	Eukaryota	n	n	n	n	n	n	n	n	n	n	n	n	n	n	n	n	n	n	uncultured phototrophic eukaryote	n
Reads_contig_16353	270309109	root	Eukaryota	Metazoa	n	n	Chordata	Craniata	Gnathostomata	Mammalia	n	Euarchontoglires	Primates	Haplorrhini	Hominoidea	Hominidae	Homininae	n	n	Homo	n	Homo sapiens	n
Reads_contig_16357	520999024	root	Bacteria	n	n	n	Proteobacteria	delta/epsilon subdivisions	n	Deltaproteobacteria	n	n	Myxococcales	Sorangiineae	n	Polyangiaceae	n	n	n	Sorangium	n	Sorangium cellulosum	n
Reads_contig_16360	470487385	root	Bacteria	n	n	n	Actinobacteria	n	n	Actinobacteria	Actinobacteridae	n	Actinomycetales	Micrococcineae	n	Micrococcaceae	n	n	n	Arthrobacter	n	Arthrobacter phenanthrenivorans	n
Reads_contig_16370	425869758	root	Eukaryota	Metazoa	n	n	Arthropoda	n	Hexapoda	Insecta	Neoptera	n	Diptera	Nematocera	Chironomoidea	Ceratopogonidae	Ceratopogoninae	Stilobezziini	n	Stilobezzia	n	Stilobezzia antennalis	n
Reads_contig_16371	173955	root	Eukaryota	Metazoa	n	n	Chordata	Craniata	Gnathostomata	Mammalia	n	Laurasiatheria	n	Ruminantia	n	Bovidae	Bovinae	n	n	Bos	n	Bos taurus	n
Reads_contig_16376	378925254	root	Eukaryota	Viridiplantae	n	n	Streptophyta	n	n	n	rosids	n	Malpighiales	n	n	Passifloraceae	n	n	n	Mathurina	n	Mathurina penduliflora	n
Reads_contig_1639	507148357	root	Bacteria	n	n	n	Proteobacteria	n	n	Gammaproteobacteria	n	n	Pseudomonadales	n	n	Moraxellaceae	n	n	n	Acinetobacter	n	Acinetobacter calcoaceticus	n
Reads_contig_16391	526298586	root	Eukaryota	Fungi	n	n	n	n	n	n	n	n	n	n	n	n	n	n	n	n	n	uncultured fungus	n
Reads_contig_16396	3293006	root	Eukaryota	Metazoa	n	n	Chordata	Craniata	Gnathostomata	Mammalia	n	Euarchontoglires	Lagomorpha	n	n	Leporidae	n	n	n	Oryctolagus	n	Oryctolagus cuniculus	n
Reads_contig_164	120591888	root	Bacteria	n	n	n	Proteobacteria	n	n	Betaproteobacteria	n	n	Burkholderiales	n	n	Comamonadaceae	n	n	n	Polaromonas	n	Polaromonas naphthalenivorans	n
Reads_contig_1640	480360043	root	Bacteria	n	n	Bacteroidetes/Chlorobi group	Bacteroidetes	n	n	Flavobacteriia	n	n	Flavobacteriales	n	n	Flavobacteriaceae	n	n	n	Chryseobacterium	n	Chryseobacterium sp. Iso-52	n
Reads_contig_16404	256419048	root	Eukaryota	Metazoa	n	n	Chordata	Craniata	Gnathostomata	Mammalia	n	Euarchontoglires	Lagomorpha	n	n	Leporidae	n	n	n	Oryctolagus	n	Oryctolagus cuniculus	n
Reads_contig_16405	154758709	root	Bacteria	n	n	n	n	n	n	n	n	n	n	n	n	n	n	n	n	n	n	uncultured bacterium	n
Reads_contig_16408	333747798	root	Bacteria	n	n	n	Firmicutes	n	n	Clostridia	n	n	Clostridiales	n	n	Peptococcaceae	n	n	n	Desulfotomaculum	n	Desulfotomaculum carboxydivorans	n
Reads_contig_16410	481319564	root	Bacteria	n	n	n	Actinobacteria	n	n	Actinobacteria	Actinobacteridae	n	Actinomycetales	Propionibacterineae	n	Propionibacteriaceae	n	n	n	Propionibacterium	n	Propionibacterium acnes	n
Reads_contig_16416	444437534	root	Eukaryota	Viridiplantae	n	n	Chlorophyta	n	n	Ulvophyceae	n	n	Ulotrichales	n	n	Ulotrichaceae	n	n	n	Ulothrix	n	Ulothrix zonata	n
Reads_contig_1642	170286962	root	Bacteria	n	n	n	Elusimicrobia	n	n	n	n	n	n	n	n	n	n	n	n	n	n	uncultured Termite group 1 bacterium	n
Reads_contig_16420	3293006	root	Eukaryota	Metazoa	n	n	Chordata	Craniata	Gnathostomata	Mammalia	n	Euarchontoglires	Lagomorpha	n	n	Leporidae	n	n	n	Oryctolagus	n	Oryctolagus cuniculus	n
Reads_contig_16421	291409379	root	Eukaryota	Metazoa	n	n	Chordata	Craniata	Gnathostomata	Mammalia	n	Euarchontoglires	Lagomorpha	n	n	Leporidae	n	n	n	Oryctolagus	n	Oryctolagus cuniculus	n
Reads_contig_16424	507148342	root	Bacteria	n	n	Bacteroidetes/Chlorobi group	Bacteroidetes	n	n	Flavobacteriia	n	n	Flavobacteriales	n	n	Flavobacteriaceae	n	n	n	Ornithobacterium	n	Ornithobacterium rhinotracheale	n
Reads_contig_1643	291526582	root	Bacteria	n	n	n	Firmicutes	n	n	Clostridia	n	n	Clostridiales	n	n	Eubacteriaceae	n	n	n	Eubacterium	n	Eubacterium rectale	n
Reads_contig_16435	356615753	root	Eukaryota	n	n	n	n	n	n	n	n	n	n	n	n	n	n	n	n	n	n	uncultured microeukaryote	n
Reads_contig_1644	156776147	root	Bacteria	n	n	n	n	n	n	n	n	n	n	n	n	n	n	n	n	n	n	uncultured bacterium	n
Reads_contig_16440	3293006	root	Eukaryota	Metazoa	n	n	Chordata	Craniata	Gnathostomata	Mammalia	n	Euarchontoglires	Lagomorpha	n	n	Leporidae	n	n	n	Oryctolagus	n	Oryctolagus cuniculus	n
Reads_contig_16449	440550773	root	Eukaryota	Viridiplantae	n	n	Streptophyta	n	n	Liliopsida	commelinids	n	Poales	n	n	Poaceae	Pooideae	Triticeae	n	Triticum	n	Triticum aestivum	n
Reads_contig_16452	499286456	root	n	n	n	n	n	n	n	n	n	n	n	n	n	n	n	n	n	n	n	uncultured organism	n
Reads_contig_16457	239799573	root	Eukaryota	Metazoa	n	n	Chordata	Craniata	Gnathostomata	Mammalia	n	Euarchontoglires	Lagomorpha	n	n	Leporidae	n	n	n	Oryctolagus	n	Oryctolagus cuniculus	n
Reads_contig_1646	3702294	root	Eukaryota	Metazoa	n	n	Chordata	Craniata	Gnathostomata	Mammalia	n	Euarchontoglires	Primates	Haplorrhini	Hominoidea	Hominidae	Homininae	n	n	Homo	n	Homo sapiens	n
Reads_contig_16465	345842462	root	Eukaryota	Metazoa	n	n	Chordata	Craniata	Gnathostomata	Mammalia	n	Euarchontoglires	Primates	Haplorrhini	Hominoidea	Hominidae	Homininae	n	n	Homo	n	Homo sapiens	n
Reads_contig_16473	460908653	root	Bacteria	n	n	n	n	n	n	n	n	n	n	n	n	n	n	n	n	n	n	uncultured bacterium	n
Reads_contig_1648	119167453	root	Eukaryota	Metazoa	n	n	Arthropoda	n	Hexapoda	Insecta	Neoptera	n	Diptera	Brachycera	Syrphoidea	Syrphidae	Eristalinae	Eristalini	n	Palpada	n	Palpada prietorum	n
Reads_contig_16487	392513446	root	Eukaryota	Viridiplantae	n	n	Chlorophyta	n	n	Mamiellophyceae	n	n	Mamiellales	n	n	n	n	n	n	Bathycoccus	n	Bathycoccus prasinos	n
Reads_contig_1649	470486555	root	Bacteria	n	n	n	Proteobacteria	n	n	Alphaproteobacteria	n	n	Caulobacterales	n	n	Caulobacteraceae	n	n	n	Brevundimonas	n	Brevundimonas subvibrioides	n
Reads_contig_16490	471355543	root	Eukaryota	Metazoa	n	n	Chordata	Craniata	Gnathostomata	Mammalia	n	Afrotheria	Sirenia	n	n	Trichechidae	n	n	n	Trichechus	n	Trichechus manatus	Trichechus manatus latirostris
Reads_contig_16491	504169507	root	Eukaryota	Metazoa	n	n	Chordata	Craniata	Gnathostomata	Mammalia	n	Euarchontoglires	Lagomorpha	n	n	Ochotonidae	n	n	n	Ochotona	n	Ochotona princeps	n
Reads_contig_16492	404248188	root	Eukaryota	Fungi	n	n	n	n	n	n	n	n	n	n	n	n	n	n	n	n	n	uncultured ectomycorrhizal fungus	n
Reads_contig_16494	327533853	root	Bacteria	n	n	n	Firmicutes	n	n	Bacilli	n	n	Lactobacillales	n	n	Enterococcaceae	n	n	n	Enterococcus	n	Enterococcus faecalis	n
Reads_contig_16498	472252470	root	Bacteria	n	n	n	Proteobacteria	n	n	Gammaproteobacteria	n	n	Oceanospirillales	n	n	Halomonadaceae	n	n	n	Candidatus Portiera	n	Candidatus Portiera aleyrodidarum	n
Reads_contig_165	47087927	root	Eukaryota	Metazoa	n	n	Chordata	Craniata	Gnathostomata	Actinopterygii	n	Acanthopterygii	Scorpaeniformes	Normanichthyiodei	n	Normanichthyidae	n	n	n	Normanichthys	n	Normanichthys crockeri	n
Reads_contig_1650	397195142	root	Eukaryota	Metazoa	n	n	Chordata	Craniata	Gnathostomata	Mammalia	n	Laurasiatheria	n	Ruminantia	n	Bovidae	Caprinae	n	n	Naemorhedus	n	Naemorhedus goral	n
Reads_contig_1651	526300012	root	Bacteria	n	n	n	n	n	n	n	n	n	n	n	n	n	n	n	n	n	n	uncultured bacterium	n
Reads_contig_16510	256033965	root	Bacteria	n	n	Bacteroidetes/Chlorobi group	Bacteroidetes	n	n	Sphingobacteriia	n	n	Sphingobacteriales	n	n	n	n	n	n	Chitinophaga	n	Chitinophaga pinensis	n
Reads_contig_16518	239997260	root	Eukaryota	n	n	n	n	n	n	Pelagophyceae	n	n	n	n	n	n	n	n	n	Aureococcus	n	Aureococcus anophagefferens	n
Reads_contig_16528	514727407	root	Eukaryota	Viridiplantae	n	n	Streptophyta	n	n	Liliopsida	commelinids	n	Poales	n	n	Poaceae	Panicoideae	Paniceae	n	Setaria	n	Setaria italica	n
Reads_contig_16529	425869759	root	Eukaryota	Metazoa	n	n	Arthropoda	n	Hexapoda	Insecta	Neoptera	n	Diptera	Nematocera	Chironomoidea	Chironomidae	Chironominae	Chironomini	n	Chironomus	Chironomus	Chironomus tepperi	n
Reads_contig_1653	156773275	root	Bacteria	n	n	n	n	n	n	n	n	n	n	n	n	n	n	n	n	n	n	uncultured bacterium	n
Reads_contig_16531	380715051	root	n	n	n	n	n	n	n	n	n	n	n	n	n	n	n	n	n	n	n	Cloning vector pMal-C2T	n
Reads_contig_16534	484580161	root	Bacteria	n	n	n	Proteobacteria	n	n	Alphaproteobacteria	n	n	Rhizobiales	n	n	Hyphomicrobiaceae	n	n	n	Hyphomicrobium	n	Hyphomicrobium denitrificans	n
Reads_contig_16536	291259938	root	Bacteria	n	n	n	n	n	n	n	n	n	n	n	n	n	n	n	n	n	n	uncultured bacterium	n
Reads_contig_16538	126142760	root	Eukaryota	Metazoa	n	n	Chordata	Craniata	Gnathostomata	Mammalia	n	Euarchontoglires	Lagomorpha	n	n	Leporidae	n	n	n	Oryctolagus	n	Oryctolagus cuniculus	n
Reads_contig_16543	405109103	root	Eukaryota	n	n	n	n	Intramacronucleata	n	Spirotrichea	Hypotrichia	n	Euplotida	n	n	Euplotidae	n	n	n	Euplotes	n	Euplotes sp. PUHP	n
Reads_contig_16548	124015079	root	n	n	n	n	n	n	n	n	n	n	n	n	n	n	n	n	n	n	n	Expression vector pNIC-CTHF	n
Reads_contig_16558	291260536	root	Bacteria	n	n	n	n	n	n	n	n	n	n	n	n	n	n	n	n	n	n	uncultured bacterium	n
Reads_contig_1656	527134711	root	Bacteria	n	n	Chlamydiae/Verrucomicrobia group	Chlamydiae	n	n	Chlamydiia	n	n	Chlamydiales	n	n	Chlamydiaceae	n	n	n	Chlamydia	n	Chlamydia trachomatis	n
Reads_contig_16560	297384997	root	Eukaryota	n	n	n	n	n	n	Dinophyceae	n	n	Peridiniales	n	n	Peridiniaceae	n	n	n	Kryptoperidinium	n	Kryptoperidinium foliaceum	n
Reads_contig_16561	441475833	root	Eukaryota	n	n	n	n	n	n	n	n	n	n	n	n	n	n	n	n	n	n	Amoebozoa sp. SZA36	n
Reads_contig_16573	283444969	root	Eukaryota	n	n	n	n	n	n	Cryptophyta	n	n	Pyrenomonadales	n	n	Chroomonadaceae	n	n	n	Chroomonas	n	Chroomonas vectensis	n
Reads_contig_16575	311956562	root	Bacteria	n	n	n	n	n	n	n	n	n	n	n	n	n	n	n	n	n	n	uncultured bacterium	n
Reads_contig_16577	504168512	root	Eukaryota	Metazoa	n	n	Chordata	Craniata	Gnathostomata	Mammalia	n	Euarchontoglires	Lagomorpha	n	n	Ochotonidae	n	n	n	Ochotona	n	Ochotona princeps	n
Reads_contig_16582	60687330	root	Eukaryota	n	n	n	Euglenida	n	n	n	n	n	Sphenomonadales	n	n	n	n	n	n	n	n	uncultured Sphenomonadales	n
Reads_contig_16585	459936732	root	Eukaryota	n	n	n	Bacillariophyta	n	n	Bacillariophyceae	n	n	n	n	n	Bacillariaceae	n	n	n	Nitzschia	n	Nitzschia draveillensis	n
Reads_contig_16594	452192308	root	Bacteria	n	n	n	Proteobacteria	delta/epsilon subdivisions	n	Epsilonproteobacteria	n	n	Campylobacterales	n	n	Helicobacteraceae	n	n	n	Sulfuricurvum	n	Sulfuricurvum kujiense	n
Reads_contig_166	374429547	root	Eukaryota	Metazoa	n	n	Chordata	Craniata	Gnathostomata	Mammalia	n	Euarchontoglires	Primates	Haplorrhini	Hominoidea	Hominidae	Homininae	n	n	Homo	n	Homo sapiens	n
Reads_contig_1660	430001947	root	Bacteria	n	n	n	Proteobacteria	n	n	Alphaproteobacteria	n	n	Rhizobiales	n	n	Rhizobiaceae	n	n	n	Rhizobium	n	Rhizobium sp.	n
Reads_contig_16601	392506193	root	Viruses	n	n	n	n	n	n	n	n	n	Caudovirales	n	n	Siphoviridae	n	n	n	Lambdalikevirus	n	Enterobacteria phage HK629	n
Reads_contig_16602	526641970	root	Bacteria	n	n	n	Proteobacteria	n	n	Gammaproteobacteria	n	n	Enterobacteriales	n	n	Enterobacteriaceae	n	n	n	Pantoea	n	Pantoea ananatis	n
Reads_contig_16607	34787424	root	Eukaryota	Metazoa	n	n	Chordata	Craniata	Gnathostomata	Mammalia	n	Euarchontoglires	Lagomorpha	n	n	Leporidae	n	n	n	Oryctolagus	n	Oryctolagus cuniculus	n
Reads_contig_1661	514830655	root	Bacteria	n	n	n	Proteobacteria	n	n	Alphaproteobacteria	n	n	Rhizobiales	n	n	Aurantimonadaceae	n	n	n	Aureimonas	n	Aureimonas altamirensis	n
Reads_contig_16611	451919864	root	Bacteria	n	n	Bacteroidetes/Chlorobi group	Bacteroidetes	n	n	Sphingobacteriia	n	n	Sphingobacteriales	n	n	Sphingobacteriaceae	n	n	n	Sphingobacterium	n	uncultured Sphingobacterium sp.	n
Reads_contig_16612	404427621	root	Eukaryota	n	n	n	n	n	n	Cryptophyta	n	n	Cryptomonadales	n	n	Cryptomonadaceae	n	n	n	n	n	uncultured Cryptomonadaceae	n
Reads_contig_16616	443419838	root	Bacteria	n	n	n	Proteobacteria	n	n	Gammaproteobacteria	n	n	Enterobacteriales	n	n	Enterobacteriaceae	n	n	n	Escherichia	n	Escherichia coli	n
Reads_contig_1662	426371329	root	Eukaryota	Metazoa	n	n	Chordata	Craniata	Gnathostomata	Mammalia	n	Euarchontoglires	Primates	Haplorrhini	Hominoidea	Hominidae	Homininae	n	n	Gorilla	n	Gorilla gorilla	Gorilla gorilla gorilla
Reads_contig_16624	33308718	root	Eukaryota	n	n	n	Euglenida	n	n	n	n	n	Sphenomonadales	n	n	Sphenomonadidae	n	n	n	Anisonema	n	Anisonema acinus	n
Reads_contig_16638	470485078	root	Bacteria	n	n	n	Planctomycetes	n	n	Planctomycetia	n	n	Planctomycetales	n	n	Planctomycetaceae	n	n	n	Planctomyces	n	Planctomyces limnophilus	n
Reads_contig_16639	359827962	root	n	n	n	n	n	n	n	n	n	n	n	n	n	n	n	n	n	n	n	uncultured organism	n
Reads_contig_1664	426369556	root	Eukaryota	Metazoa	n	n	Chordata	Craniata	Gnathostomata	Mammalia	n	Euarchontoglires	Primates	Haplorrhini	Hominoidea	Hominidae	Homininae	n	n	Gorilla	n	Gorilla gorilla	Gorilla gorilla gorilla
Reads_contig_16640	255046388	root	Eukaryota	n	n	n	n	n	n	n	n	n	n	n	n	n	n	n	n	n	n	uncultured freshwater alveolate	n
Reads_contig_16643	56968011	root	Eukaryota	Metazoa	n	n	Arthropoda	n	Hexapoda	Insecta	Palaeoptera	n	Ephemeroptera	Pisciforma	n	Baetidae	n	n	n	Callibaetis	n	Callibaetis ferrugineus	n
Reads_contig_16647	526641979	root	Bacteria	n	n	n	Proteobacteria	n	n	Gammaproteobacteria	n	n	Enterobacteriales	n	n	Enterobacteriaceae	n	n	n	Klebsiella	n	Klebsiella pneumoniae	Klebsiella pneumoniae subsp. pneumoniae
Reads_contig_16652	393888706	root	Bacteria	n	n	n	n	n	n	n	n	n	n	n	n	n	n	n	n	n	n	uncultured bacterium	n
Reads_contig_16654	390988242	root	Eukaryota	Fungi	Dikarya	n	Ascomycota	Pezizomycotina	n	Sordariomycetes	Sordariomycetidae	n	Ophiostomatales	n	n	Ophiostomataceae	n	n	n	Ophiostoma	n	Ophiostoma hyalothecium	n
Reads_contig_16656	403218372	root	Eukaryota	Fungi	Dikarya	n	Ascomycota	Saccharomycotina	n	Saccharomycetes	n	n	Saccharomycetales	n	n	Saccharomycetaceae	n	n	n	Kazachstania	n	Kazachstania naganishii	n
Reads_contig_16658	513003274	root	Eukaryota	Metazoa	n	n	Chordata	Craniata	Gnathostomata	Mammalia	n	Euarchontoglires	Rodentia	Hystricognathi	n	Bathyergidae	n	n	n	Heterocephalus	n	Heterocephalus glaber	n
Reads_contig_16659	383101383	root	Bacteria	n	n	n	Proteobacteria	n	n	Gammaproteobacteria	n	n	Enterobacteriales	n	n	Enterobacteriaceae	n	n	n	Escherichia	n	Escherichia coli	n
Reads_contig_1666	441620508	root	Eukaryota	Metazoa	n	n	Chordata	Craniata	Gnathostomata	Mammalia	n	Euarchontoglires	Primates	Haplorrhini	Hominoidea	Hylobatidae	n	n	n	Nomascus	n	Nomascus leucogenys	n
Reads_contig_16668	166085114	root	Bacteria	n	n	n	Cyanobacteria	n	n	n	Oscillatoriophycideae	n	Chroococcales	n	n	n	n	n	n	Microcystis	n	Microcystis aeruginosa	n
Reads_contig_16670	295000692	root	Eukaryota	n	n	n	n	n	n	n	n	n	n	n	n	n	n	n	n	n	n	uncultured eukaryote	n
Reads_contig_16672	526125113	root	Bacteria	n	n	n	Proteobacteria	n	n	Gammaproteobacteria	n	n	Enterobacteriales	n	n	Enterobacteriaceae	n	n	n	Salmonella	n	Salmonella bongori	n
Reads_contig_16677	505780844	root	Eukaryota	Metazoa	n	n	Chordata	Craniata	Gnathostomata	Mammalia	n	Laurasiatheria	Insectivora	n	n	Soricidae	Soricinae	n	n	Sorex	n	Sorex araneus	n
Reads_contig_1668	511668571	root	Eukaryota	Metazoa	n	n	Chordata	Craniata	Gnathostomata	Mammalia	n	Euarchontoglires	Rodentia	Sciurognathi	n	Muridae	Murinae	n	n	Mus	Mus	Mus musculus	n
Reads_contig_16683	492002190	root	Bacteria	n	n	n	Actinobacteria	n	n	Actinobacteria	Actinobacteridae	n	Actinomycetales	Micromonosporineae	n	Micromonosporaceae	n	n	n	Actinoplanes	n	Actinoplanes sp. N902-109	n
Reads_contig_16694	526131136	root	n	n	n	n	n	n	n	n	n	n	n	n	n	n	n	n	n	n	n	Cloning vector pBAD24-rnc-sfGFP	n
Reads_contig_16695	470475933	root	Bacteria	n	n	n	Proteobacteria	n	n	Alphaproteobacteria	n	n	Sphingomonadales	n	n	Sphingomonadaceae	n	n	n	Sphingobium	n	Sphingobium sp. SYK-6	n
Reads_contig_16699	526131136	root	n	n	n	n	n	n	n	n	n	n	n	n	n	n	n	n	n	n	n	Cloning vector pBAD24-rnc-sfGFP	n
Reads_contig_1670	169135111	root	Eukaryota	Fungi	n	n	n	n	n	n	n	n	n	n	n	n	n	n	n	n	n	uncultured fungus	n
Reads_contig_16703	399214904	root	Eukaryota	n	n	n	n	n	n	n	n	n	n	n	n	n	n	n	n	n	n	uncultured marine eukaryote	n
Reads_contig_16704	397141021	root	Eukaryota	n	n	n	n	n	n	n	n	n	n	n	n	n	n	n	n	n	n	uncultured marine ciliate	n
Reads_contig_1671	389549582	root	Eukaryota	n	n	n	n	n	n	n	n	n	n	n	n	n	n	n	n	n	n	uncultured eukaryote	n
Reads_contig_16719	29123252	root	Eukaryota	n	n	n	n	Intramacronucleata	n	Spirotrichea	Protocruziidia	n	n	n	n	n	n	n	n	Protocruzia	n	Protocruzia adherens	n
Reads_contig_1672	390520502	root	Bacteria	n	n	Bacteroidetes/Chlorobi group	Bacteroidetes	n	n	Flavobacteriia	n	n	Flavobacteriales	n	n	Flavobacteriaceae	n	n	n	Ornithobacterium	n	Ornithobacterium rhinotracheale	n
Reads_contig_16722	406362920	root	Eukaryota	Metazoa	n	n	Rotifera	n	n	Bdelloidea	n	n	Philodinida	n	n	Philodinidae	n	n	n	Pleuretra	n	Pleuretra hystrix	n
Reads_contig_16730	349736152	root	Bacteria	n	n	n	Proteobacteria	n	n	Gammaproteobacteria	n	n	Enterobacteriales	n	n	Enterobacteriaceae	n	n	n	Escherichia	n	Escherichia coli	n
Reads_contig_16732	455899762	root	Bacteria	n	n	n	Firmicutes	n	n	Bacilli	n	n	Bacillales	n	n	Bacillaceae	n	n	n	Anoxybacillus	n	Anoxybacillus flavithermus	n
Reads_contig_16735	443419838	root	Bacteria	n	n	n	Proteobacteria	n	n	Gammaproteobacteria	n	n	Enterobacteriales	n	n	Enterobacteriaceae	n	n	n	Escherichia	n	Escherichia coli	n
Reads_contig_16739	525456803	root	Bacteria	n	n	n	n	n	n	n	n	n	n	n	n	n	n	n	n	n	n	uncultured bacterium	n
Reads_contig_1674	386649117	root	Bacteria	n	n	n	n	n	n	n	n	n	n	n	n	n	n	n	n	n	n	uncultured bacterium	n
Reads_contig_16740	406362920	root	Eukaryota	Metazoa	n	n	Rotifera	n	n	Bdelloidea	n	n	Philodinida	n	n	Philodinidae	n	n	n	Pleuretra	n	Pleuretra hystrix	n
Reads_contig_16743	306773237	root	Bacteria	n	n	n	n	n	n	n	n	n	n	n	n	n	n	n	n	n	n	uncultured bacterium	n
Reads_contig_16744	526125113	root	Bacteria	n	n	n	Proteobacteria	n	n	Gammaproteobacteria	n	n	Enterobacteriales	n	n	Enterobacteriaceae	n	n	n	Salmonella	n	Salmonella bongori	n
Reads_contig_16746	313848522	root	Bacteria	n	n	n	Proteobacteria	n	n	Gammaproteobacteria	n	n	Enterobacteriales	n	n	Enterobacteriaceae	n	n	n	Escherichia	n	Escherichia coli	n
Reads_contig_16747	460509099	root	Bacteria	n	n	n	n	n	n	n	n	n	n	n	n	n	n	n	n	n	n	uncultured bacterium	n
Reads_contig_16748	386695951	root	Eukaryota	Metazoa	n	n	Arthropoda	Chelicerata	n	Arachnida	Acari	Acariformes	Astigmata	n	Hypoderatoidea	n	n	n	n	Hypodectes	n	Hypodectes sp. AD946	n
Reads_contig_1676	71914138	root	Bacteria	n	n	n	Actinobacteria	n	n	Actinobacteria	Actinobacteridae	n	Actinomycetales	Streptosporangineae	n	Nocardiopsaceae	n	n	n	Thermobifida	n	Thermobifida fusca	n
Reads_contig_16760	507528696	root	Bacteria	n	n	n	n	n	n	n	n	n	n	n	n	n	n	n	n	n	n	uncultured bacterium	n
Reads_contig_16762	283568940	root	Eukaryota	n	n	n	Bacillariophyta	n	n	Coscinodiscophyceae	n	n	n	n	n	Thalassiosiraceae	n	n	n	Thalassiosira	n	Thalassiosira oceanica	n
Reads_contig_1678	470491309	root	Bacteria	n	n	n	Actinobacteria	n	n	Actinobacteria	Actinobacteridae	n	Actinomycetales	Frankineae	n	Geodermatophilaceae	n	n	n	Modestobacter	n	Modestobacter marinus	n
Reads_contig_1679	512134276	root	Eukaryota	n	n	n	n	n	n	n	n	n	n	n	n	n	n	n	n	n	n	uncultured eukaryote	n
Reads_contig_16790	526125113	root	Bacteria	n	n	n	Proteobacteria	n	n	Gammaproteobacteria	n	n	Enterobacteriales	n	n	Enterobacteriaceae	n	n	n	Salmonella	n	Salmonella bongori	n
Reads_contig_16791	371572665	root	Eukaryota	n	n	n	Bacillariophyta	n	n	Fragilariophyceae	n	n	Fragilariales	n	n	Fragilariaceae	n	n	n	Synedra	n	Synedra acus	n
Reads_contig_16794	453758282	root	Eukaryota	n	n	n	n	n	n	n	n	n	Kinetoplastida	n	n	Trypanosomatidae	n	n	n	n	n	Trypanosomatidae sp. MMO-09	n
Reads_contig_16796	33413447	root	Eukaryota	n	n	n	Euglenida	n	n	n	n	n	Heteronematales	n	n	n	n	n	n	Peranema	n	Peranema sp. BIPA2001	n
Reads_contig_16801	526273439	root	Bacteria	n	n	n	Proteobacteria	n	n	Gammaproteobacteria	n	n	Pasteurellales	n	n	Pasteurellaceae	n	n	n	Mannheimia	n	Mannheimia haemolytica	n
Reads_contig_16804	443419838	root	Bacteria	n	n	n	Proteobacteria	n	n	Gammaproteobacteria	n	n	Enterobacteriales	n	n	Enterobacteriaceae	n	n	n	Escherichia	n	Escherichia coli	n
Reads_contig_1681	519668730	root	Bacteria	n	n	n	Proteobacteria	n	n	Betaproteobacteria	n	n	Burkholderiales	n	n	Comamonadaceae	n	n	n	Curvibacter	n	Curvibacter sp. PL21	n
Reads_contig_16810	485043211	root	Eukaryota	n	n	n	Bacillariophyta	n	n	Bacillariophyceae	n	n	n	n	n	Bacillariaceae	n	n	n	Pseudo-nitzschia	n	Pseudo-nitzschia delicatissima	n
Reads_contig_1682	269163634	root	Bacteria	n	n	n	n	n	n	n	n	n	n	n	n	n	n	n	n	n	n	uncultured bacterium	n
Reads_contig_16820	505574762	root	Eukaryota	n	n	n	n	n	n	n	n	n	Pythiales	n	n	Pythiaceae	n	n	n	Pythium	n	Pythium inflatum	n
Reads_contig_16823	526125113	root	Bacteria	n	n	n	Proteobacteria	n	n	Gammaproteobacteria	n	n	Enterobacteriales	n	n	Enterobacteriaceae	n	n	n	Salmonella	n	Salmonella bongori	n
Reads_contig_16825	193084603	root	Bacteria	n	n	n	n	n	n	n	n	n	n	n	n	n	n	n	n	n	n	uncultured bacterium HF0010_04H24	n
Reads_contig_1683	146762526	root	Eukaryota	n	n	n	Bacillariophyta	n	n	Bacillariophyceae	n	n	Naviculales	n	n	Phaeodactylaceae	n	n	n	Phaeodactylum	n	Phaeodactylum tricornutum	n
Reads_contig_16835	460545218	root	Bacteria	n	n	n	n	n	n	n	n	n	n	n	n	n	n	n	n	n	n	uncultured bacterium	n
Reads_contig_1684	485601478	root	Eukaryota	Metazoa	n	n	Chordata	Craniata	Gnathostomata	Mammalia	n	Euarchontoglires	Primates	Haplorrhini	Hominoidea	Hominidae	Homininae	n	n	Homo	n	Homo sapiens	n
Reads_contig_16842	387156420	root	Eukaryota	Fungi	n	n	n	n	n	n	n	n	n	n	n	n	n	n	n	n	n	uncultured fungus	n
Reads_contig_16844	335950676	root	Eukaryota	Metazoa	n	n	Chordata	Craniata	Gnathostomata	Mammalia	n	Euarchontoglires	Lagomorpha	n	n	Leporidae	n	n	n	Oryctolagus	n	Oryctolagus cuniculus	n
Reads_contig_16846	269993686	root	Eukaryota	n	n	n	n	n	n	n	n	n	n	n	n	n	n	n	n	n	n	uncultured eukaryote	n
Reads_contig_1685	485601478	root	Eukaryota	Metazoa	n	n	Chordata	Craniata	Gnathostomata	Mammalia	n	Euarchontoglires	Primates	Haplorrhini	Hominoidea	Hominidae	Homininae	n	n	Homo	n	Homo sapiens	n
Reads_contig_16850	505800863	root	Eukaryota	Metazoa	n	n	Chordata	Craniata	Gnathostomata	Mammalia	n	Laurasiatheria	Insectivora	n	n	Soricidae	Soricinae	n	n	Sorex	n	Sorex araneus	n
Reads_contig_16855	372285386	root	Bacteria	n	n	n	Cyanobacteria	n	n	n	n	n	n	n	n	n	n	n	n	n	n	uncultured cyanobacterium	n
Reads_contig_16859	370991516	root	Eukaryota	n	n	n	Bacillariophyta	n	n	Fragilariophyceae	n	n	Fragilariales	n	n	Fragilariaceae	n	n	n	Ardissonea	n	Ardissonea baculus	n
Reads_contig_16865	526478088	root	Bacteria	n	n	n	n	n	n	n	n	n	n	n	n	n	n	n	n	n	n	uncultured bacterium	n
Reads_contig_16867	407894523	root	Bacteria	n	n	n	Proteobacteria	n	n	Betaproteobacteria	n	n	Burkholderiales	n	n	Comamonadaceae	n	n	n	Acidovorax	n	Acidovorax sp. KKS102	n
Reads_contig_1687	400532532	root	Bacteria	n	n	n	Proteobacteria	n	n	Alphaproteobacteria	n	n	Rhodobacterales	n	n	Rhodobacteraceae	n	n	n	Rhodobacter	n	Rhodobacter sp. SL24	n
Reads_contig_16874	440309872	root	Eukaryota	Metazoa	n	n	Chordata	Craniata	Gnathostomata	Mammalia	n	Euarchontoglires	Primates	Haplorrhini	Hominoidea	Hominidae	Homininae	n	n	Homo	n	Homo sapiens	n
Reads_contig_16875	330434624	root	Eukaryota	n	n	n	n	n	n	n	n	n	n	n	n	n	n	n	n	n	n	uncultured alveolate	n
Reads_contig_16877	398372902	root	Eukaryota	n	n	n	Bacillariophyta	n	n	Coscinodiscophyceae	n	n	n	n	n	Thalassiosiraceae	n	n	n	Thalassiosira	n	Thalassiosira punctigera	n
Reads_contig_16893	346682007	root	Eukaryota	Metazoa	n	n	Arthropoda	n	Hexapoda	Insecta	Neoptera	n	Diptera	Nematocera	Chironomoidea	Chironomidae	Chironominae	Tanytarsini	n	Cladotanytarsus	n	Cladotanytarsus sp. 2 SRM-2010	n
Reads_contig_16894	298353140	root	Eukaryota	Metazoa	n	n	Chordata	Craniata	Gnathostomata	Mammalia	n	Euarchontoglires	Lagomorpha	n	n	Leporidae	n	n	n	Oryctolagus	n	Oryctolagus cuniculus	n
Reads_contig_169	291262516	root	Eukaryota	n	n	n	n	n	n	n	n	n	n	n	n	n	n	n	n	n	n	uncultured eukaryote	n
Reads_contig_16901	168145936	root	Eukaryota	n	n	n	Bacillariophyta	n	n	Bacillariophyceae	n	n	Naviculales	n	n	Naviculaceae	n	n	n	Navicula	n	Navicula radiosa	n
Reads_contig_16904	526641996	root	Bacteria	n	n	n	Tenericutes	n	n	Mollicutes	n	n	Mycoplasmatales	n	n	Mycoplasmataceae	n	n	n	Mycoplasma	n	Mycoplasma haemofelis	n
Reads_contig_16908	224180670	root	Eukaryota	n	n	n	n	n	n	n	n	n	Choanoflagellida	n	n	Codonosigidae	n	n	n	Monosiga	n	Monosiga sp. ATCC 50635	n
Reads_contig_16916	299778463	root	Eukaryota	n	n	n	Euglenida	n	n	n	n	n	Sphenomonadales	n	n	n	n	n	n	n	n	uncultured Sphenomonadales	n
Reads_contig_16918	393888649	root	Bacteria	n	n	n	n	n	n	n	n	n	n	n	n	n	n	n	n	n	n	uncultured bacterium	n
Reads_contig_16921	3293006	root	Eukaryota	Metazoa	n	n	Chordata	Craniata	Gnathostomata	Mammalia	n	Euarchontoglires	Lagomorpha	n	n	Leporidae	n	n	n	Oryctolagus	n	Oryctolagus cuniculus	n
Reads_contig_16928	523510607	root	Eukaryota	Fungi	n	n	n	n	n	n	n	n	n	n	n	n	n	n	n	n	n	uncultured fungus	n
Reads_contig_16938	371444802	root	Eukaryota	n	n	n	n	n	n	n	n	n	Choanoflagellida	n	n	Codonosigidae	n	n	n	Codosiga	n	Codosiga botrytis	n
Reads_contig_16941	441475833	root	Eukaryota	n	n	n	n	n	n	n	n	n	n	n	n	n	n	n	n	n	n	Amoebozoa sp. SZA36	n
Reads_contig_16949	90657153	root	Eukaryota	n	n	n	n	Intramacronucleata	n	Oligohymenophorea	Scuticociliatia	n	Pleuronematida	n	n	Cyclidiidae	n	n	n	Cyclidium	n	Cyclidium glaucoma	n
Reads_contig_1695	470483416	root	Bacteria	n	n	n	Firmicutes	n	n	Clostridia	n	n	Clostridiales	n	n	Eubacteriaceae	n	n	n	Eubacterium	n	Eubacterium rectale	n
Reads_contig_16950	146152184	root	Bacteria	n	n	Bacteroidetes/Chlorobi group	Bacteroidetes	n	n	Flavobacteriia	n	n	Flavobacteriales	n	n	Flavobacteriaceae	n	n	n	Flavobacterium	n	Flavobacterium johnsoniae	n
Reads_contig_16956	295000692	root	Eukaryota	n	n	n	n	n	n	n	n	n	n	n	n	n	n	n	n	n	n	uncultured eukaryote	n
Reads_contig_16959	256419048	root	Eukaryota	Metazoa	n	n	Chordata	Craniata	Gnathostomata	Mammalia	n	Euarchontoglires	Lagomorpha	n	n	Leporidae	n	n	n	Oryctolagus	n	Oryctolagus cuniculus	n
Reads_contig_16973	523713784	root	n	n	n	n	n	n	n	n	n	n	n	n	n	n	n	n	n	n	n	mixed culture	n
Reads_contig_16979	397137895	root	Bacteria	n	n	n	Proteobacteria	n	n	Gammaproteobacteria	n	n	Enterobacteriales	n	n	Enterobacteriaceae	n	n	n	Salmonella	n	Salmonella enterica	Salmonella enterica subsp. enterica
Reads_contig_1698	253741295	root	Eukaryota	Metazoa	n	n	Arthropoda	n	Hexapoda	Insecta	Neoptera	n	Hemiptera	n	Psylloidea	Triozidae	n	n	n	Bactericera	n	Bactericera cockerelli	n
Reads_contig_16987	523452465	root	Bacteria	n	n	n	Planctomycetes	n	n	Planctomycetia	n	n	Planctomycetales	n	n	n	n	n	n	n	n	uncultured planctomycete	n
Reads_contig_16988	399107381	root	Bacteria	n	n	n	n	n	n	n	n	n	n	n	n	n	n	n	n	n	n	uncultured bacterium	n
Reads_contig_16991	459936779	root	Eukaryota	n	n	n	Bacillariophyta	n	n	Bacillariophyceae	n	n	Naviculales	n	n	Sellaphoraceae	n	n	n	Sellaphora	n	Sellaphora seminulum	n
Reads_contig_16994	356615724	root	Eukaryota	n	n	n	n	n	n	n	n	n	n	n	n	n	n	n	n	n	n	uncultured microeukaryote	n
Reads_contig_16997	507148222	root	Bacteria	n	n	n	Firmicutes	n	n	Bacilli	n	n	Bacillales	n	n	Bacillaceae	n	n	n	Bacillus	n	Bacillus pseudofirmus	n
Reads_contig_17	373938857	root	Eukaryota	Metazoa	n	n	Arthropoda	n	Hexapoda	Ellipura	n	n	Collembola	Neelipleona	n	Neelidae	n	n	n	Neelus	n	Neelus koseli	n
Reads_contig_1700	526267777	root	Bacteria	n	n	n	Proteobacteria	n	n	Betaproteobacteria	n	n	Burkholderiales	n	n	Burkholderiaceae	n	n	n	Burkholderia	n	Burkholderia pseudomallei	n
Reads_contig_17000	398360367	root	Eukaryota	Metazoa	n	n	Chordata	Craniata	Gnathostomata	Mammalia	n	Euarchontoglires	Primates	Haplorrhini	Hominoidea	Hominidae	Homininae	n	n	Homo	n	Homo sapiens	n
Reads_contig_17002	291259606	root	Bacteria	n	n	n	n	n	n	n	n	n	n	n	n	n	n	n	n	n	n	uncultured bacterium	n
Reads_contig_17004	482743135	root	Eukaryota	n	n	n	n	n	n	n	n	n	n	n	n	n	n	n	n	n	n	uncultured eukaryote	n
Reads_contig_1701	371782113	root	Eukaryota	Viridiplantae	n	n	Chlorophyta	n	n	Nephroselmidophyceae	n	n	n	n	n	n	n	n	n	Nephroselmis	n	Nephroselmis astigmatica	n
Reads_contig_17020	239799573	root	Eukaryota	Metazoa	n	n	Chordata	Craniata	Gnathostomata	Mammalia	n	Euarchontoglires	Lagomorpha	n	n	Leporidae	n	n	n	Oryctolagus	n	Oryctolagus cuniculus	n
Reads_contig_17026	239799571	root	Eukaryota	Metazoa	n	n	Chordata	Craniata	Gnathostomata	Mammalia	n	Euarchontoglires	Lagomorpha	n	n	Leporidae	n	n	n	Oryctolagus	n	Oryctolagus cuniculus	n
Reads_contig_17028	118399504	root	Eukaryota	n	n	n	n	Intramacronucleata	n	Oligohymenophorea	n	n	Hymenostomatida	n	n	Tetrahymenidae	n	n	n	Tetrahymena	n	Tetrahymena thermophila	n
Reads_contig_17031	291393988	root	Eukaryota	Metazoa	n	n	Chordata	Craniata	Gnathostomata	Mammalia	n	Euarchontoglires	Lagomorpha	n	n	Leporidae	n	n	n	Oryctolagus	n	Oryctolagus cuniculus	n
Reads_contig_17039	60476959	root	Eukaryota	n	n	n	n	n	n	n	n	n	n	n	n	n	n	n	n	n	n	uncultured freshwater eukaryote	n
Reads_contig_1704	409971369	root	Eukaryota	n	n	n	n	n	n	n	n	n	Thaumatomonadida	n	n	n	n	n	n	Esquamula	n	Esquamula lacrimiformis	n
Reads_contig_1706	299823197	root	Eukaryota	Metazoa	n	n	Mollusca	n	n	Bivalvia	Pteriomorphia	n	Mytiloida	n	Mytiloidea	Mytilidae	Mytilinae	n	n	Mytilus	n	Mytilus californianus	n
Reads_contig_17060	526641979	root	Bacteria	n	n	n	Proteobacteria	n	n	Gammaproteobacteria	n	n	Enterobacteriales	n	n	Enterobacteriaceae	n	n	n	Klebsiella	n	Klebsiella pneumoniae	Klebsiella pneumoniae subsp. pneumoniae
Reads_contig_17072	525457316	root	Bacteria	n	n	n	n	n	n	n	n	n	n	n	n	n	n	n	n	n	n	uncultured bacterium	n
Reads_contig_17074	298353140	root	Eukaryota	Metazoa	n	n	Chordata	Craniata	Gnathostomata	Mammalia	n	Euarchontoglires	Lagomorpha	n	n	Leporidae	n	n	n	Oryctolagus	n	Oryctolagus cuniculus	n
Reads_contig_17088	519899461	root	Eukaryota	Fungi	Dikarya	n	Ascomycota	Saccharomycotina	n	Saccharomycetes	n	n	Saccharomycetales	n	n	Saccharomycetaceae	n	n	n	Saccharomyces	n	Saccharomyces cerevisiae	n
Reads_contig_17098	334086065	root	Eukaryota	n	n	n	n	n	n	n	n	n	Choanoflagellida	n	n	Codonosigidae	n	n	n	Codosiga	n	Codosiga sp. FFN-2011	n
Reads_contig_171	525469989	root	Eukaryota	Metazoa	n	n	Chordata	Craniata	Gnathostomata	Mammalia	n	Laurasiatheria	Cetacea	Odontoceti	n	Monodontidae	n	n	n	Delphinapterus	n	Delphinapterus leucas	n
Reads_contig_17100	485043251	root	Eukaryota	n	n	n	Bacillariophyta	n	n	Bacillariophyceae	n	n	n	n	n	Bacillariaceae	n	n	n	Pseudo-nitzschia	n	Pseudo-nitzschia pungens	n
Reads_contig_17118	526478188	root	Bacteria	n	n	n	n	n	n	n	n	n	n	n	n	n	n	n	n	n	n	uncultured bacterium	n
Reads_contig_1712	485099145	root	Bacteria	n	n	n	Cyanobacteria	n	n	n	Oscillatoriophycideae	n	Chroococcales	n	n	n	n	n	n	Gloeocapsa	n	Gloeocapsa sp. PCC 7428	n
Reads_contig_17129	157688381	root	Eukaryota	n	n	n	n	n	n	n	n	n	n	n	n	n	n	n	n	n	n	uncultured stramenopile	n
Reads_contig_1713	511190194	root	Eukaryota	Fungi	Dikarya	n	Ascomycota	Pezizomycotina	n	Sordariomycetes	Hypocreomycetidae	n	Hypocreales	n	n	Bionectriaceae	n	n	n	Geosmithia	n	Geosmithia sp. CCG-2012	n
Reads_contig_17134	385663518	root	Eukaryota	n	n	n	n	n	n	n	n	n	n	n	n	n	n	n	n	n	n	uncultured stramenopile	n
Reads_contig_17138	291388081	root	Eukaryota	Metazoa	n	n	Chordata	Craniata	Gnathostomata	Mammalia	n	Euarchontoglires	Lagomorpha	n	n	Leporidae	n	n	n	Oryctolagus	n	Oryctolagus cuniculus	n
Reads_contig_17147	375156252	root	Eukaryota	Fungi	n	n	n	n	n	n	n	n	n	n	n	n	n	n	n	n	n	uncultured soil fungus	n
Reads_contig_1715	390520502	root	Bacteria	n	n	Bacteroidetes/Chlorobi group	Bacteroidetes	n	n	Flavobacteriia	n	n	Flavobacteriales	n	n	Flavobacteriaceae	n	n	n	Ornithobacterium	n	Ornithobacterium rhinotracheale	n
Reads_contig_1716	403227528	root	Bacteria	n	n	n	Actinobacteria	n	n	Actinobacteria	Actinobacteridae	n	Actinomycetales	Micrococcineae	n	Micrococcaceae	n	n	n	Arthrobacter	n	Arthrobacter sp. Rue61a	n
Reads_contig_17162	70559383	root	Eukaryota	Metazoa	n	n	Chordata	Craniata	Gnathostomata	Mammalia	n	Euarchontoglires	Lagomorpha	n	n	Leporidae	n	n	n	Oryctolagus	n	Oryctolagus cuniculus	n
Reads_contig_17164	164509954	root	Bacteria	n	n	n	n	n	n	n	n	n	n	n	n	n	n	n	n	n	n	uncultured bacterium	n
Reads_contig_17167	58759856	root	Eukaryota	n	n	n	n	n	n	n	n	n	n	n	n	n	n	n	n	n	n	uncultured eukaryote	n
Reads_contig_1717	470480820	root	Bacteria	n	n	n	Firmicutes	n	n	Bacilli	n	n	Lactobacillales	n	n	Lactobacillaceae	n	n	n	Lactobacillus	n	Lactobacillus gasseri	n
Reads_contig_17174	159132442	root	Eukaryota	Metazoa	n	n	Chordata	Craniata	Gnathostomata	Actinopterygii	n	n	Cypriniformes	n	Cyprinoidea	Cyprinidae	n	n	n	Danio	n	Danio rerio	n
Reads_contig_1718	23396332	root	Eukaryota	Metazoa	n	n	Chordata	Craniata	Gnathostomata	Mammalia	n	Euarchontoglires	Primates	Haplorrhini	Hominoidea	Hominidae	Homininae	n	n	Homo	n	Homo sapiens	n
Reads_contig_17180	511201197	root	Bacteria	n	n	n	n	n	n	n	n	n	n	n	n	n	n	n	n	n	n	uncultured bacterium	n
Reads_contig_17181	193084603	root	Bacteria	n	n	n	n	n	n	n	n	n	n	n	n	n	n	n	n	n	n	uncultured bacterium HF0010_04H24	n
Reads_contig_17187	408831575	root	Bacteria	n	n	n	n	n	n	n	n	n	n	n	n	n	n	n	n	n	n	uncultured bacterium	n
Reads_contig_17188	441431067	root	Eukaryota	Fungi	n	n	n	n	n	n	n	n	n	n	n	n	n	n	n	n	n	uncultured fungus	n
Reads_contig_17189	126723620	root	Eukaryota	Metazoa	n	n	Chordata	Craniata	Gnathostomata	Mammalia	n	Euarchontoglires	Lagomorpha	n	n	Leporidae	n	n	n	Oryctolagus	n	Oryctolagus cuniculus	n
Reads_contig_17192	299778424	root	Eukaryota	n	n	n	n	n	n	n	n	n	n	n	n	n	n	n	n	n	n	uncultured Amoebozoa	n
Reads_contig_172	470468600	root	Bacteria	n	n	n	Actinobacteria	n	n	Actinobacteria	Actinobacteridae	n	Actinomycetales	Micrococcineae	n	Micrococcaceae	n	n	n	Micrococcus	n	Micrococcus luteus	n
Reads_contig_1720	25136968	root	Eukaryota	Metazoa	n	n	Chordata	Craniata	Gnathostomata	Mammalia	n	Euarchontoglires	Rodentia	Sciurognathi	n	Muridae	Murinae	n	n	Mus	Mus	Mus musculus	n
Reads_contig_17202	3293006	root	Eukaryota	Metazoa	n	n	Chordata	Craniata	Gnathostomata	Mammalia	n	Euarchontoglires	Lagomorpha	n	n	Leporidae	n	n	n	Oryctolagus	n	Oryctolagus cuniculus	n
Reads_contig_17207	526641979	root	Bacteria	n	n	n	Proteobacteria	n	n	Gammaproteobacteria	n	n	Enterobacteriales	n	n	Enterobacteriaceae	n	n	n	Klebsiella	n	Klebsiella pneumoniae	Klebsiella pneumoniae subsp. pneumoniae
Reads_contig_1721	258553496	root	Bacteria	n	n	n	Actinobacteria	n	n	Actinobacteria	Actinobacteridae	n	Actinomycetales	Frankineae	n	Nakamurellaceae	n	n	n	Nakamurella	n	Nakamurella multipartita	n
Reads_contig_17218	443419838	root	Bacteria	n	n	n	Proteobacteria	n	n	Gammaproteobacteria	n	n	Enterobacteriales	n	n	Enterobacteriaceae	n	n	n	Escherichia	n	Escherichia coli	n
Reads_contig_1722	390195071	root	Eukaryota	Fungi	Dikarya	n	Ascomycota	Saccharomycotina	n	Saccharomycetes	n	n	Saccharomycetales	n	n	Saccharomycetaceae	n	n	n	Saccharomyces	n	Saccharomyces cerevisiae	n
Reads_contig_17222	371572665	root	Eukaryota	n	n	n	Bacillariophyta	n	n	Fragilariophyceae	n	n	Fragilariales	n	n	Fragilariaceae	n	n	n	Synedra	n	Synedra acus	n
Reads_contig_17231	451900696	root	Bacteria	n	n	n	Proteobacteria	n	n	Alphaproteobacteria	n	n	Rhizobiales	n	n	Bartonellaceae	n	n	n	Bartonella	n	Bartonella vinsonii	Bartonella vinsonii subsp. berkhoffii
Reads_contig_1724	16326554	root	Eukaryota	n	n	n	n	n	n	Synurophyceae	n	n	Synurales	n	n	Mallomonadaceae	n	n	n	Mallomonas	n	Mallomonas asmundae	n
Reads_contig_17245	387235443	root	Eukaryota	n	n	n	n	n	n	Foraminifera	n	n	Rotaliida	n	Virgulinellacea	n	n	n	n	n	n	Virgulinella fragilis	n
Reads_contig_17246	194245783	root	Eukaryota	n	n	n	n	Intramacronucleata	n	Oligohymenophorea	n	n	Peniculida	n	n	Parameciidae	n	n	n	Paramecium	n	Paramecium tetraurelia	n
Reads_contig_17247	339433828	root	Eukaryota	Fungi	Dikarya	n	Ascomycota	Pezizomycotina	n	Sordariomycetes	Hypocreomycetidae	n	Hypocreales	n	n	Nectriaceae	n	n	n	Fusarium	n	Fusarium verticillioides	n
Reads_contig_1725	407894523	root	Bacteria	n	n	n	Proteobacteria	n	n	Betaproteobacteria	n	n	Burkholderiales	n	n	Comamonadaceae	n	n	n	Acidovorax	n	Acidovorax sp. KKS102	n
Reads_contig_17258	316945283	root	Bacteria	n	n	n	Chrysiogenetes	n	n	Chrysiogenetes	n	n	Chrysiogenales	n	n	Chrysiogenaceae	n	n	n	Desulfurispirillum	n	Desulfurispirillum indicum	n
Reads_contig_1727	526163168	root	Eukaryota	Fungi	n	n	Glomeromycota	n	n	Glomeromycetes	n	n	Glomerales	n	n	Glomeraceae	n	n	n	n	n	uncultured Glomus	n
Reads_contig_17271	504182124	root	Eukaryota	Metazoa	n	n	Chordata	Craniata	Gnathostomata	Mammalia	n	Euarchontoglires	Lagomorpha	n	n	Ochotonidae	n	n	n	Ochotona	n	Ochotona princeps	n
Reads_contig_17276	331704002	root	Eukaryota	Metazoa	n	n	Cnidaria	n	n	n	n	n	Bivalvulida	Variisporina	n	Myxidiidae	n	n	n	Cystodiscus	n	Cystodiscus axonis	n
Reads_contig_17280	120591888	root	Bacteria	n	n	n	Proteobacteria	n	n	Betaproteobacteria	n	n	Burkholderiales	n	n	Comamonadaceae	n	n	n	Polaromonas	n	Polaromonas naphthalenivorans	n
Reads_contig_17293	239799573	root	Eukaryota	Metazoa	n	n	Chordata	Craniata	Gnathostomata	Mammalia	n	Euarchontoglires	Lagomorpha	n	n	Leporidae	n	n	n	Oryctolagus	n	Oryctolagus cuniculus	n
Reads_contig_17296	409971369	root	Eukaryota	n	n	n	n	n	n	n	n	n	Thaumatomonadida	n	n	n	n	n	n	Esquamula	n	Esquamula lacrimiformis	n
Reads_contig_173	527135639	root	Bacteria	n	n	n	Proteobacteria	n	n	Gammaproteobacteria	n	n	n	n	n	n	n	n	n	Candidatus Carsonella	n	Candidatus Carsonella ruddii	n
Reads_contig_1730	225696245	root	Bacteria	n	n	n	Cyanobacteria	n	n	n	n	n	n	n	n	n	n	n	n	n	n	uncultured cyanobacterium	n
Reads_contig_17300	453072835	root	Bacteria	n	n	n	n	n	n	n	n	n	n	n	n	n	n	n	n	n	n	uncultured bacterium	n
Reads_contig_17305	339433828	root	Eukaryota	Fungi	Dikarya	n	Ascomycota	Pezizomycotina	n	Sordariomycetes	Hypocreomycetidae	n	Hypocreales	n	n	Nectriaceae	n	n	n	Fusarium	n	Fusarium verticillioides	n
Reads_contig_1731	485110375	root	Eukaryota	n	n	n	Euglenida	n	n	n	n	n	Euglenales	n	n	Euglenaceae	n	n	n	Euglena	n	Euglena viridis	n
Reads_contig_17312	375354407	root	Eukaryota	n	n	n	n	n	n	n	n	n	n	n	n	n	n	n	n	n	n	uncultured eukaryote	n
Reads_contig_17315	239799573	root	Eukaryota	Metazoa	n	n	Chordata	Craniata	Gnathostomata	Mammalia	n	Euarchontoglires	Lagomorpha	n	n	Leporidae	n	n	n	Oryctolagus	n	Oryctolagus cuniculus	n
Reads_contig_17316	485099135	root	Bacteria	n	n	n	Cyanobacteria	n	n	n	n	n	Nostocales	n	n	Nostocaceae	n	n	n	Cylindrospermum	n	Cylindrospermum stagnale	n
Reads_contig_1733	212548595	root	Bacteria	n	n	Bacteroidetes/Chlorobi group	Bacteroidetes	n	n	Bacteroidia	n	n	Bacteroidales	n	n	n	n	n	n	Candidatus Azobacteroides	n	Candidatus Azobacteroides pseudotrichonymphae	n
Reads_contig_17337	476004789	root	Eukaryota	n	n	n	n	n	n	Heterolobosea	n	n	Schizopyrenida	n	n	Vahlkampfiidae	n	n	n	Naegleria	n	Naegleria clarki	n
Reads_contig_17349	359744455	root	Eukaryota	n	n	n	n	Intramacronucleata	n	Litostomatea	Haptoria	n	Cyclotrichida	n	n	Mesodiniidae	n	n	n	Mesodinium	n	Mesodinium pulex	n
Reads_contig_1735	507147854	root	Bacteria	n	n	n	n	n	n	n	n	n	n	n	n	n	n	n	n	n	n	uncultured bacterium	n
Reads_contig_17354	238909081	root	Eukaryota	Metazoa	n	n	Chordata	Craniata	Gnathostomata	Mammalia	n	Euarchontoglires	Lagomorpha	n	n	Leporidae	n	n	n	Oryctolagus	n	Oryctolagus cuniculus	n
Reads_contig_17359	345478300	root	Bacteria	n	n	n	n	n	n	n	n	n	n	n	n	n	n	n	n	n	n	uncultured bacterium	n
Reads_contig_17363	157780206	root	Eukaryota	n	n	n	n	n	n	n	n	n	Choanoflagellida	n	n	Salpingoecidae	n	n	n	Salpingoeca	n	Salpingoeca amphoridium	n
Reads_contig_17367	240104220	root	Eukaryota	Fungi	n	n	Entomophthoromycota	Entomophthoromycotina	n	n	n	n	Entomophthorales	n	n	Entomophthoraceae	n	n	n	Entomophthora	n	Entomophthora syrphi	n
Reads_contig_1737	482427243	root	Eukaryota	Metazoa	n	n	Chordata	Craniata	Gnathostomata	Mammalia	n	Euarchontoglires	Rodentia	Sciurognathi	n	Muridae	Murinae	n	n	Mus	Mus	Mus musculus	n
Reads_contig_17389	296065621	root	Eukaryota	n	n	n	Bacillariophyta	n	n	Bacillariophyceae	n	n	Naviculales	n	n	Naviculaceae	n	n	n	Navicula	n	Navicula gregaria	n
Reads_contig_1739	261347278	root	Bacteria	n	n	n	Proteobacteria	n	n	Gammaproteobacteria	n	n	Pseudomonadales	n	n	Pseudomonadaceae	n	n	n	Pseudomonas	n	uncultured Pseudomonas sp.	n
Reads_contig_17399	168145936	root	Eukaryota	n	n	n	Bacillariophyta	n	n	Bacillariophyceae	n	n	Naviculales	n	n	Naviculaceae	n	n	n	Navicula	n	Navicula radiosa	n
Reads_contig_174	19032717	root	Eukaryota	Viridiplantae	n	n	Streptophyta	n	n	Zygnemophyceae	n	n	Desmidiales	n	n	Closteriaceae	n	n	n	Closterium	n	Closterium pleurodermatum	n
Reads_contig_17403	525312716	root	Eukaryota	n	n	n	n	n	n	n	n	n	n	n	n	n	n	n	n	n	n	uncultured eukaryote	n
Reads_contig_1741	428676849	root	Bacteria	n	n	n	Cyanobacteria	n	n	n	n	n	Nostocales	n	n	Nostocaceae	n	n	n	Anabaena	n	Anabaena cylindrica	n
Reads_contig_17419	291263305	root	Eukaryota	n	n	n	n	n	n	n	n	n	n	n	n	n	n	n	n	n	n	uncultured eukaryote	n
Reads_contig_17427	444437534	root	Eukaryota	Viridiplantae	n	n	Chlorophyta	n	n	Ulvophyceae	n	n	Ulotrichales	n	n	Ulotrichaceae	n	n	n	Ulothrix	n	Ulothrix zonata	n
Reads_contig_1743	525457400	root	Bacteria	n	n	n	n	n	n	n	n	n	n	n	n	n	n	n	n	n	n	uncultured bacterium	n
Reads_contig_17437	409185647	root	Eukaryota	Fungi	n	n	n	Mucoromycotina	n	n	n	n	Mucorales	Mucorineae	n	Mucoraceae	n	n	n	Cokeromyces	n	Cokeromyces recurvatus	n
Reads_contig_1744	526267777	root	Bacteria	n	n	n	Proteobacteria	n	n	Betaproteobacteria	n	n	Burkholderiales	n	n	Burkholderiaceae	n	n	n	Burkholderia	n	Burkholderia pseudomallei	n
Reads_contig_1745	524946253	root	Eukaryota	Metazoa	n	n	Chordata	Craniata	Gnathostomata	Mammalia	n	Euarchontoglires	Rodentia	Sciurognathi	n	Cricetidae	Cricetinae	n	n	Mesocricetus	n	Mesocricetus auratus	n
Reads_contig_17454	519284301	root	Eukaryota	Fungi	Dikarya	n	Ascomycota	Pezizomycotina	n	Eurotiomycetes	Eurotiomycetidae	n	Eurotiales	n	n	Trichocomaceae	n	n	n	Penicillium	n	Penicillium solitum	n
Reads_contig_1747	522368383	root	Bacteria	n	n	n	Proteobacteria	n	n	Gammaproteobacteria	n	n	Pseudomonadales	n	n	Moraxellaceae	n	n	n	Acinetobacter	n	Acinetobacter baumannii	n
Reads_contig_1748	470141872	root	Eukaryota	Viridiplantae	n	n	Streptophyta	n	n	n	rosids	n	Rosales	n	n	Rosaceae	Rosoideae	Potentilleae	Fragariinae	Fragaria	n	Fragaria vesca	Fragaria vesca subsp. vesca
Reads_contig_17483	34809227	root	Eukaryota	Metazoa	n	n	Chordata	Craniata	Gnathostomata	Mammalia	n	Euarchontoglires	Lagomorpha	n	n	Leporidae	n	n	n	Oryctolagus	n	Oryctolagus cuniculus	n
Reads_contig_17488	507148303	root	Bacteria	n	n	n	Proteobacteria	n	n	Betaproteobacteria	n	n	Burkholderiales	n	n	Comamonadaceae	n	n	n	Comamonas	n	Comamonas testosteroni	n
Reads_contig_1749	284807360	root	Eukaryota	Metazoa	n	n	Chordata	Craniata	Gnathostomata	Mammalia	n	Euarchontoglires	Primates	Haplorrhini	Cercopithecoidea	Cercopithecidae	Cercopithecinae	n	n	Macaca	n	Macaca mulatta	n
Reads_contig_17494	394997115	root	Eukaryota	Fungi	Dikarya	n	Ascomycota	Pezizomycotina	n	Sordariomycetes	Hypocreomycetidae	n	Glomerellales	n	n	Glomerellaceae	n	n	n	Colletotrichum	n	Colletotrichum gloeosporioides	n
Reads_contig_17495	256419048	root	Eukaryota	Metazoa	n	n	Chordata	Craniata	Gnathostomata	Mammalia	n	Euarchontoglires	Lagomorpha	n	n	Leporidae	n	n	n	Oryctolagus	n	Oryctolagus cuniculus	n
Reads_contig_1750	255917846	NULL	255917846
Reads_contig_1751	158261218	root	Eukaryota	Metazoa	n	n	Chordata	Craniata	Gnathostomata	Mammalia	n	Euarchontoglires	Primates	Haplorrhini	Hominoidea	Hominidae	Homininae	n	n	Homo	n	Homo sapiens	n
Reads_contig_17515	349892298	root	Eukaryota	Metazoa	n	n	Arthropoda	n	Hexapoda	Insecta	Neoptera	n	Zoraptera	n	n	Zorotypidae	n	n	n	Zorotypus	n	Zorotypus weidneri	n
Reads_contig_17518	328835635	root	Eukaryota	n	n	n	Bacillariophyta	n	n	Bacillariophyceae	n	n	Naviculales	n	n	Naviculaceae	n	n	n	Fistulifera	n	Fistulifera sp. JPCC DA0580	n
Reads_contig_1753	401772585	root	Bacteria	n	n	n	Proteobacteria	n	n	Alphaproteobacteria	n	n	Rhizobiales	n	n	Methylocystaceae	n	n	n	Methylocystis	n	Methylocystis sp. SC2	n
Reads_contig_1754	527122546	root	Bacteria	n	n	n	Firmicutes	n	n	Bacilli	n	n	Lactobacillales	n	n	Streptococcaceae	n	n	n	Streptococcus	n	Streptococcus lutetiensis	n
Reads_contig_17546	327258965	root	Eukaryota	n	n	n	Bacillariophyta	n	n	Bacillariophyceae	n	n	n	n	n	Bacillariaceae	n	n	n	Nitzschia	n	Nitzschia laevis	n
Reads_contig_17547	525468759	root	Bacteria	n	n	n	n	n	n	n	n	n	n	n	n	n	n	n	n	n	n	uncultured bacterium	n
Reads_contig_17549	3293006	root	Eukaryota	Metazoa	n	n	Chordata	Craniata	Gnathostomata	Mammalia	n	Euarchontoglires	Lagomorpha	n	n	Leporidae	n	n	n	Oryctolagus	n	Oryctolagus cuniculus	n
Reads_contig_17557	227937910	root	Bacteria	n	n	n	n	n	n	n	n	n	n	n	n	n	n	n	n	n	n	uncultured bacterium	n
Reads_contig_17558	313605434	root	Bacteria	n	n	n	Planctomycetes	n	n	Planctomycetia	n	n	Planctomycetales	n	n	n	n	n	n	n	n	uncultured Planctomycetales bacterium	n
Reads_contig_1756	445065101	root	Eukaryota	Metazoa	n	n	Chordata	Craniata	Gnathostomata	Mammalia	n	Euarchontoglires	Rodentia	Sciurognathi	n	Muridae	Murinae	n	n	Mus	Mus	Mus musculus	n
Reads_contig_17567	290796851	root	n	n	n	n	n	n	n	n	n	n	n	n	n	n	n	n	n	n	n	uncultured organism	n
Reads_contig_1757	346652319	root	Eukaryota	n	n	n	n	n	n	n	n	n	Choanoflagellida	n	n	n	n	n	n	n	n	uncultured choanoflagellate	n
Reads_contig_1758	389551304	root	Eukaryota	n	n	n	n	n	n	n	n	n	n	n	n	n	n	n	n	n	n	uncultured eukaryote	n
Reads_contig_17581	255046387	root	Eukaryota	Fungi	n	n	n	n	n	n	n	n	n	n	n	n	n	n	n	n	n	uncultured fungus	n
Reads_contig_176	291261344	root	Bacteria	n	n	n	n	n	n	n	n	n	n	n	n	n	n	n	n	n	n	uncultured bacterium	n
Reads_contig_17605	330752281	root	Bacteria	n	n	Bacteroidetes/Chlorobi group	Bacteroidetes	n	n	Sphingobacteriia	n	n	n	n	n	n	n	n	n	n	n	uncultured Sphingobacteria bacterium	n
Reads_contig_1761	373127048	root	Bacteria	n	n	n	Actinobacteria	n	n	Actinobacteria	n	n	n	n	n	n	n	n	n	n	n	uncultured actinobacterium	n
Reads_contig_17614	375968932	root	Eukaryota	Viridiplantae	n	n	Streptophyta	n	n	n	asterids	n	Ericales	n	n	Roridulaceae	n	n	n	Roridula	n	Roridula dentata	n
Reads_contig_17623	167811049	root	Eukaryota	n	n	n	n	Intramacronucleata	n	Spirotrichea	Hypotrichia	n	Kiitrichida	n	n	n	n	n	n	Caryotricha	n	Caryotricha minuta	n
Reads_contig_1763	508078680	root	Bacteria	n	n	Bacteroidetes/Chlorobi group	Bacteroidetes	n	n	Flavobacteriia	n	n	Flavobacteriales	n	n	Flavobacteriaceae	n	n	n	Flavobacterium	n	Flavobacterium psychrophilum	n
Reads_contig_1764	306490880	root	Bacteria	n	n	n	n	n	n	n	n	n	n	n	n	n	n	n	n	n	n	uncultured candidate division JS1 bacterium	n
Reads_contig_17644	481247136	root	Eukaryota	Metazoa	n	n	Rotifera	n	n	n	n	n	n	n	n	n	n	n	n	n	n	Rotifera environmental sample	n
Reads_contig_17654	512134277	root	Eukaryota	n	n	n	n	n	n	n	n	n	n	n	n	n	n	n	n	n	n	uncultured eukaryote	n
Reads_contig_17658	83285193	root	Eukaryota	Metazoa	n	n	Rotifera	n	n	Monogononta	n	n	Ploimida	n	n	Lepadellidae	n	n	n	Lepadella	n	Lepadella rhomboides	n
Reads_contig_17664	239799573	root	Eukaryota	Metazoa	n	n	Chordata	Craniata	Gnathostomata	Mammalia	n	Euarchontoglires	Lagomorpha	n	n	Leporidae	n	n	n	Oryctolagus	n	Oryctolagus cuniculus	n
Reads_contig_17675	21780016	root	Eukaryota	n	n	n	n	Intramacronucleata	n	Spirotrichea	Hypotrichia	n	Euplotida	n	n	Euplotidae	n	n	n	Moneuplotes	n	Moneuplotes crassus	n
Reads_contig_1768	526150211	root	Eukaryota	Metazoa	n	n	Chordata	Craniata	Gnathostomata	Mammalia	n	Euarchontoglires	Primates	Haplorrhini	Hominoidea	Hominidae	Homininae	n	n	Homo	n	Homo sapiens	n
Reads_contig_17691	259157256	root	Eukaryota	n	n	n	n	n	n	n	n	n	Labyrinthulomycetes	n	n	Labyrinthula	n	n	n	Labyrinthula	n	Labyrinthula sp. Laby13	n
Reads_contig_1772	526150211	root	Eukaryota	Metazoa	n	n	Chordata	Craniata	Gnathostomata	Mammalia	n	Euarchontoglires	Primates	Haplorrhini	Hominoidea	Hominidae	Homininae	n	n	Homo	n	Homo sapiens	n
Reads_contig_17729	309751841	root	Eukaryota	n	n	n	n	Intramacronucleata	n	Litostomatea	Trichostomatia	n	Vestibuliferida	n	n	Balantidiidae	n	n	n	Balantidium	n	Balantidium ctenopharyngodoni	n
Reads_contig_1773	426332782	root	Eukaryota	Metazoa	n	n	Chordata	Craniata	Gnathostomata	Mammalia	n	Euarchontoglires	Primates	Haplorrhini	Hominoidea	Hominidae	Homininae	n	n	Gorilla	n	Gorilla gorilla	Gorilla gorilla gorilla
Reads_contig_17750	358440203	root	Eukaryota	n	n	n	n	Intramacronucleata	n	Oligohymenophorea	n	n	Hymenostomatida	n	n	Tetrahymenidae	n	n	n	Tetrahymena	n	Tetrahymena thermophila	n
Reads_contig_17768	307775425	root	Eukaryota	Metazoa	n	n	Chordata	Craniata	Gnathostomata	Mammalia	n	Euarchontoglires	Lagomorpha	n	n	Leporidae	n	n	n	Oryctolagus	n	Oryctolagus cuniculus	n
Reads_contig_178	470484403	root	Bacteria	n	n	n	Proteobacteria	delta/epsilon subdivisions	n	Deltaproteobacteria	n	n	Desulfovibrionales	n	n	Desulfomicrobiaceae	n	n	n	Desulfomicrobium	n	Desulfomicrobium baculatum	n
Reads_contig_1780	402869546	root	Eukaryota	Metazoa	n	n	Chordata	Craniata	Gnathostomata	Mammalia	n	Euarchontoglires	Primates	Haplorrhini	Cercopithecoidea	Cercopithecidae	Cercopithecinae	n	n	Papio	n	Papio anubis	n
Reads_contig_17829	470489697	root	Bacteria	n	n	n	Proteobacteria	delta/epsilon subdivisions	n	Deltaproteobacteria	n	n	Desulfovibrionales	n	n	Desulfovibrionaceae	n	n	n	Desulfovibrio	n	Desulfovibrio africanus	n
Reads_contig_17850	394795604	root	Eukaryota	n	n	n	n	n	n	n	n	n	n	n	n	n	n	n	n	n	n	uncultured eukaryote	n
Reads_contig_1786	403227528	root	Bacteria	n	n	n	Actinobacteria	n	n	Actinobacteria	Actinobacteridae	n	Actinomycetales	Micrococcineae	n	Micrococcaceae	n	n	n	Arthrobacter	n	Arthrobacter sp. Rue61a	n
Reads_contig_17888	291264029	root	Eukaryota	n	n	n	n	n	n	n	n	n	n	n	n	n	n	n	n	n	n	uncultured eukaryote	n
Reads_contig_17895	525469984	root	Eukaryota	n	n	n	n	Intramacronucleata	n	Phyllopharyngea	Cyrtophoria	n	Dysteriida	n	n	Dysteriidae	n	n	n	n	n	Dysteriidae sp. DLR-2013c	n
Reads_contig_17896	238814443	root	Eukaryota	Metazoa	n	n	Chordata	Craniata	Gnathostomata	Mammalia	n	Euarchontoglires	Lagomorpha	n	n	Leporidae	n	n	n	Oryctolagus	n	Oryctolagus cuniculus	n
Reads_contig_17899	380469710	root	Eukaryota	n	n	n	n	Intramacronucleata	n	Oligohymenophorea	n	n	Hymenostomatida	n	n	Tetrahymenidae	n	n	n	Tetrahymena	n	Tetrahymena rostrata	n
Reads_contig_179	523713578	root	Eukaryota	Fungi	Dikarya	n	Ascomycota	Pezizomycotina	n	Dothideomycetes	Dothideomycetidae	n	Capnodiales	n	n	Capnodiaceae	n	n	n	Fumiglobus	n	Fumiglobus sp. TB-2013	n
Reads_contig_1791	396480315	root	Eukaryota	Fungi	Dikarya	n	Ascomycota	Pezizomycotina	n	Dothideomycetes	Pleosporomycetidae	n	Pleosporales	Pleosporineae	n	Leptosphaeriaceae	n	n	n	Leptosphaeria	n	Leptosphaeria maculans	n
Reads_contig_17911	325296270	root	Eukaryota	Viridiplantae	n	n	Chlorophyta	n	n	Trebouxiophyceae	n	n	Chlorellales	n	n	Chlorellaceae	n	n	n	Chlorella	n	Chlorella variabilis	n
Reads_contig_1792	526125113	root	Bacteria	n	n	n	Proteobacteria	n	n	Gammaproteobacteria	n	n	Enterobacteriales	n	n	Enterobacteriaceae	n	n	n	Salmonella	n	Salmonella bongori	n
Reads_contig_17926	376341435	root	Eukaryota	n	n	n	n	n	n	n	n	n	n	n	n	n	n	n	n	n	n	uncultured eukaryote	n
Reads_contig_1793	345425762	root	Eukaryota	Viridiplantae	n	n	Chlorophyta	n	n	Chlorophyceae	n	n	Chaetophorales	n	n	Chaetophoraceae	n	n	n	Dilabifilum	n	Dilabifilum arthropyreniae	n
Reads_contig_17938	359366925	root	Eukaryota	n	n	n	n	n	n	n	n	n	Kinetoplastida	n	n	Trypanosomatidae	n	n	n	Trypanosoma	n	Trypanosoma sp. LZ-2011	n
Reads_contig_17953	375305427	root	Eukaryota	n	n	n	n	Intramacronucleata	n	Plagiopylea	n	n	Plagiopylida	n	n	Plagiopylidae	n	n	n	Plagiopyla	n	Plagiopyla sp. QZ-2012	n
Reads_contig_1796	15487811	root	Bacteria	n	n	n	Firmicutes	n	n	Bacilli	n	n	Lactobacillales	n	n	Lactobacillaceae	n	n	n	Lactobacillus	n	Lactobacillus sakei	n
Reads_contig_17964	315439391	root	Eukaryota	Fungi	n	n	Entomophthoromycota	Entomophthoromycotina	n	n	n	n	Entomophthorales	n	n	Entomophthoraceae	n	n	n	Pandora	n	Pandora nouryi	n
Reads_contig_17967	449890168	root	Eukaryota	n	n	n	n	n	n	n	n	n	n	n	n	n	n	n	n	n	n	uncultured eukaryote	n
Reads_contig_1797	380236176	root	Eukaryota	n	n	n	n	Intramacronucleata	n	Oligohymenophorea	Peritrichia	n	n	n	n	n	n	n	n	n	n	uncultured peritrich ciliate	n
Reads_contig_17973	354683212	root	Eukaryota	n	n	n	n	n	n	n	n	n	n	n	n	n	n	n	n	n	n	uncultured ciliate	n
Reads_contig_1798	526150211	root	Eukaryota	Metazoa	n	n	Chordata	Craniata	Gnathostomata	Mammalia	n	Euarchontoglires	Primates	Haplorrhini	Hominoidea	Hominidae	Homininae	n	n	Homo	n	Homo sapiens	n
Reads_contig_17996	300862770	root	Eukaryota	n	n	n	n	Postciliodesmatophora	n	Heterotrichea	n	n	Heterotrichida	n	n	Stentoridae	n	n	n	Stentor	n	Stentor roeseli	n
Reads_contig_17999	238909079	root	Eukaryota	Metazoa	n	n	Chordata	Craniata	Gnathostomata	Mammalia	n	Euarchontoglires	Lagomorpha	n	n	Leporidae	n	n	n	Oryctolagus	n	Oryctolagus cuniculus	n
Reads_contig_18000	499286928	root	n	n	n	n	n	n	n	n	n	n	n	n	n	n	n	n	n	n	n	uncultured organism	n
Reads_contig_18009	256419048	root	Eukaryota	Metazoa	n	n	Chordata	Craniata	Gnathostomata	Mammalia	n	Euarchontoglires	Lagomorpha	n	n	Leporidae	n	n	n	Oryctolagus	n	Oryctolagus cuniculus	n
Reads_contig_1802	404427648	root	Eukaryota	n	n	n	Bacillariophyta	n	n	n	n	n	n	n	n	n	n	n	n	n	n	uncultured diatom	n
Reads_contig_18025	507148291	root	Bacteria	n	n	n	Proteobacteria	n	n	Betaproteobacteria	n	n	Methylophilales	n	n	Methylophilaceae	n	n	n	Methylotenera	n	Methylotenera mobilis	n
Reads_contig_1804	322171264	root	Bacteria	n	n	n	n	n	n	n	n	n	n	n	n	n	n	n	n	n	n	uncultured bacterium	n
Reads_contig_18057	256419048	root	Eukaryota	Metazoa	n	n	Chordata	Craniata	Gnathostomata	Mammalia	n	Euarchontoglires	Lagomorpha	n	n	Leporidae	n	n	n	Oryctolagus	n	Oryctolagus cuniculus	n
Reads_contig_1806	291264027	root	Eukaryota	n	n	n	n	n	n	n	n	n	n	n	n	n	n	n	n	n	n	uncultured eukaryote	n
Reads_contig_1808	260515147	root	Eukaryota	Fungi	Dikarya	n	Ascomycota	Pezizomycotina	n	Sordariomycetes	Hypocreomycetidae	n	Hypocreales	n	n	Nectriaceae	n	n	n	Cosmospora	n	Cosmospora sp. SF 5060	n
Reads_contig_18080	3293006	root	Eukaryota	Metazoa	n	n	Chordata	Craniata	Gnathostomata	Mammalia	n	Euarchontoglires	Lagomorpha	n	n	Leporidae	n	n	n	Oryctolagus	n	Oryctolagus cuniculus	n
Reads_contig_18088	291059196	root	Eukaryota	Metazoa	n	n	Chordata	Craniata	Gnathostomata	Mammalia	n	Euarchontoglires	Lagomorpha	n	n	Leporidae	n	n	n	Lepus	n	Lepus capensis	n
Reads_contig_1809	476001871	root	Eukaryota	Fungi	Dikarya	n	Ascomycota	Pezizomycotina	n	Sordariomycetes	Hypocreomycetidae	n	Hypocreales	n	n	Cordycipitaceae	n	n	n	Isaria	n	Isaria farinosa	n
Reads_contig_1810	470491519	root	Bacteria	n	n	Bacteroidetes/Chlorobi group	Bacteroidetes	n	n	Flavobacteriia	n	n	Flavobacteriales	n	n	Flavobacteriaceae	n	n	n	Flavobacterium	n	Flavobacterium branchiophilum	n
Reads_contig_1811	3293006	root	Eukaryota	Metazoa	n	n	Chordata	Craniata	Gnathostomata	Mammalia	n	Euarchontoglires	Lagomorpha	n	n	Leporidae	n	n	n	Oryctolagus	n	Oryctolagus cuniculus	n
Reads_contig_1812	492002190	root	Bacteria	n	n	n	Actinobacteria	n	n	Actinobacteria	Actinobacteridae	n	Actinomycetales	Micromonosporineae	n	Micromonosporaceae	n	n	n	Actinoplanes	n	Actinoplanes sp. N902-109	n
Reads_contig_1813	307695527	root	Eukaryota	Metazoa	n	n	Chordata	Craniata	Gnathostomata	Mammalia	n	Euarchontoglires	Primates	Haplorrhini	Hominoidea	Hominidae	Homininae	n	n	Homo	n	Homo sapiens	n
Reads_contig_18130	3293006	root	Eukaryota	Metazoa	n	n	Chordata	Craniata	Gnathostomata	Mammalia	n	Euarchontoglires	Lagomorpha	n	n	Leporidae	n	n	n	Oryctolagus	n	Oryctolagus cuniculus	n
Reads_contig_1814	521301546	root	Bacteria	n	n	Bacteroidetes/Chlorobi group	Bacteroidetes	n	n	Sphingobacteriia	n	n	Sphingobacteriales	n	n	Sphingobacteriaceae	n	n	n	Sphingobacterium	n	Sphingobacterium sp. enrichment culture clone GIN723	n
Reads_contig_18140	84688700	root	Eukaryota	Metazoa	n	n	Chordata	Craniata	Gnathostomata	Mammalia	n	Euarchontoglires	Lagomorpha	n	n	Leporidae	n	n	n	Oryctolagus	n	Oryctolagus cuniculus	n
Reads_contig_18151	347801008	root	Eukaryota	n	n	n	Bacillariophyta	n	n	Bacillariophyceae	n	n	n	n	n	n	n	n	n	n	n	endosymbiont of Kryptoperidinium foliaceum	n
Reads_contig_1817	470468600	root	Bacteria	n	n	n	Actinobacteria	n	n	Actinobacteria	Actinobacteridae	n	Actinomycetales	Micrococcineae	n	Micrococcaceae	n	n	n	Micrococcus	n	Micrococcus luteus	n
Reads_contig_18176	315190111	root	Eukaryota	Fungi	n	n	n	n	n	n	n	n	n	n	n	n	n	n	n	n	n	uncultured fungus	n
Reads_contig_1818	395455060	root	Eukaryota	Metazoa	n	n	Chordata	Craniata	Gnathostomata	Mammalia	n	Euarchontoglires	Primates	Haplorrhini	Hominoidea	Hominidae	Homininae	n	n	Homo	n	Homo sapiens	n
Reads_contig_18196	310751775	root	Eukaryota	n	n	n	n	n	n	n	n	n	n	n	n	n	n	n	n	n	n	uncultured marine eukaryote	n
Reads_contig_1821	298283540	root	Eukaryota	Fungi	Dikarya	n	Ascomycota	Pezizomycotina	n	Sordariomycetes	Hypocreomycetidae	n	Hypocreales	n	n	Ophiocordycipitaceae	n	n	n	Ophiocordyceps	n	Ophiocordyceps unilateralis	n
Reads_contig_18217	3293006	root	Eukaryota	Metazoa	n	n	Chordata	Craniata	Gnathostomata	Mammalia	n	Euarchontoglires	Lagomorpha	n	n	Leporidae	n	n	n	Oryctolagus	n	Oryctolagus cuniculus	n
Reads_contig_18247	485099158	root	Bacteria	n	n	n	Cyanobacteria	n	n	n	Oscillatoriophycideae	n	Oscillatoriales	n	n	n	n	n	n	Oscillatoria	n	Oscillatoria nigro-viridis	n
Reads_contig_1825	462330307	root	Eukaryota	Metazoa	n	n	Arthropoda	n	Hexapoda	Insecta	Neoptera	n	Coleoptera	Polyphaga	Curculionoidea	Curculionidae	Scolytinae	n	n	Dendroctonus	n	Dendroctonus ponderosae	n
Reads_contig_1827	526132696	root	Bacteria	n	n	n	n	n	n	n	n	n	n	n	n	n	n	n	n	n	n	uncultured bacterium	n
Reads_contig_1829	454296369	root	Eukaryota	Viridiplantae	n	n	Chlorophyta	n	n	Chlorophyceae	n	n	Chlamydomonadales	n	n	Volvocaceae	n	n	n	Gonium	n	Gonium pectorale	n
Reads_contig_1830	381356398	root	Bacteria	n	n	n	Proteobacteria	n	n	Alphaproteobacteria	n	n	Rhizobiales	n	n	Bradyrhizobiaceae	n	n	n	Bradyrhizobium	n	Bradyrhizobium sp. S23321	n
Reads_contig_18305	297384997	root	Eukaryota	n	n	n	n	n	n	Dinophyceae	n	n	Peridiniales	n	n	Peridiniaceae	n	n	n	Kryptoperidinium	n	Kryptoperidinium foliaceum	n
Reads_contig_1832	145292172	root	Eukaryota	Metazoa	n	n	Chordata	Craniata	Gnathostomata	Mammalia	n	Euarchontoglires	Rodentia	Sciurognathi	n	Muridae	Murinae	n	n	Mus	Mus	Mus musculus	n
Reads_contig_18327	382930274	root	Eukaryota	n	n	n	Haplosporidia	n	n	n	n	n	n	n	n	n	n	n	n	Bonamia	n	Bonamia exitiosa	n
Reads_contig_18328	449802186	root	Eukaryota	n	n	n	n	n	n	n	n	n	Kinetoplastida	n	n	Trypanosomatidae	n	n	n	Trypanosoma	Trypanozoon	Trypanosoma brucei	n
Reads_contig_1833	527135639	root	Bacteria	n	n	n	Proteobacteria	n	n	Gammaproteobacteria	n	n	n	n	n	n	n	n	n	Candidatus Carsonella	n	Candidatus Carsonella ruddii	n
Reads_contig_18331	238909081	root	Eukaryota	Metazoa	n	n	Chordata	Craniata	Gnathostomata	Mammalia	n	Euarchontoglires	Lagomorpha	n	n	Leporidae	n	n	n	Oryctolagus	n	Oryctolagus cuniculus	n
Reads_contig_18348	320578965	root	Eukaryota	n	n	n	n	n	n	n	n	n	Lagenidiales	n	n	Lagenidiaceae	n	n	n	Lagenidium	n	Lagenidium sp. PWL-2011a	n
Reads_contig_1835	507148311	root	Bacteria	n	n	n	Proteobacteria	n	n	Betaproteobacteria	n	n	Burkholderiales	n	n	Comamonadaceae	n	n	n	Acidovorax	n	Acidovorax avenae	Acidovorax avenae subsp. avenae
Reads_contig_1836	334103126	root	Bacteria	n	n	n	Proteobacteria	n	n	Alphaproteobacteria	n	n	Sphingomonadales	n	n	Sphingomonadaceae	n	n	n	Sphingobium	n	Sphingobium chlorophenolicum	n
Reads_contig_18369	478683563	root	Eukaryota	Metazoa	n	n	Rotifera	n	n	Monogononta	n	n	Ploimida	n	n	Brachionidae	n	n	n	Brachionus	n	Brachionus calyciflorus	n
Reads_contig_18387	33114345	root	Eukaryota	Metazoa	n	n	Chordata	Craniata	Gnathostomata	Mammalia	n	Euarchontoglires	Lagomorpha	n	n	Leporidae	n	n	n	Oryctolagus	n	Oryctolagus cuniculus	n
Reads_contig_1840	526150211	root	Eukaryota	Metazoa	n	n	Chordata	Craniata	Gnathostomata	Mammalia	n	Euarchontoglires	Primates	Haplorrhini	Hominoidea	Hominidae	Homininae	n	n	Homo	n	Homo sapiens	n
Reads_contig_18405	393888484	root	Bacteria	n	n	n	n	n	n	n	n	n	n	n	n	n	n	n	n	n	n	uncultured bacterium	n
Reads_contig_1841	470482863	root	Bacteria	n	n	n	Firmicutes	n	n	Bacilli	n	n	Bacillales	n	n	Bacillaceae	n	n	n	Anoxybacillus	n	Anoxybacillus flavithermus	n
Reads_contig_18418	323521383	root	Eukaryota	Fungi	Dikarya	n	Ascomycota	Pezizomycotina	n	Lecanoromycetes	Lecanoromycetidae	n	Lecanorales	Lecanorineae	n	Parmeliaceae	n	n	n	Xanthoparmelia	n	Xanthoparmelia camtschadalis	n
Reads_contig_1843	116739842	root	Eukaryota	n	n	n	Bacillariophyta	n	n	Coscinodiscophyceae	n	n	n	n	n	Thalassiosiraceae	n	n	n	Thalassiosira	n	Thalassiosira pseudonana	n
Reads_contig_1844	290625861	root	Bacteria	n	n	n	n	n	n	n	n	n	n	n	n	n	n	n	n	n	n	uncultured bacterium	n
Reads_contig_18463	449802187	root	Eukaryota	n	n	n	n	n	n	n	n	n	Kinetoplastida	n	n	Trypanosomatidae	n	n	n	Trypanosoma	Trypanozoon	Trypanosoma brucei	n
Reads_contig_1847	507148311	root	Bacteria	n	n	n	Proteobacteria	n	n	Betaproteobacteria	n	n	Burkholderiales	n	n	Comamonadaceae	n	n	n	Acidovorax	n	Acidovorax avenae	Acidovorax avenae subsp. avenae
Reads_contig_185	427993480	root	Bacteria	n	n	n	Cyanobacteria	n	n	n	Oscillatoriophycideae	n	Chroococcales	n	n	n	n	n	n	Synechococcus	n	Synechococcus sp. PCC 7502	n
Reads_contig_1851	71845263	root	Bacteria	n	n	n	Proteobacteria	n	n	Betaproteobacteria	n	n	Rhodocyclales	n	n	Rhodocyclaceae	n	n	n	Dechloromonas	n	Dechloromonas aromatica	n
Reads_contig_1855	196020577	root	Eukaryota	n	n	n	n	n	n	n	n	n	n	n	n	n	n	n	n	n	n	uncultured eukaryote	n
Reads_contig_18556	161015719	root	Eukaryota	n	n	n	n	n	n	n	n	n	Cercomonadida	n	n	Cercomonadidae	n	n	n	Cercomonas	n	Cercomonas sp. HFCC564	n
Reads_contig_1856	482427243	root	Eukaryota	Metazoa	n	n	Chordata	Craniata	Gnathostomata	Mammalia	n	Euarchontoglires	Rodentia	Sciurognathi	n	Muridae	Murinae	n	n	Mus	Mus	Mus musculus	n
Reads_contig_1858	526150211	root	Eukaryota	Metazoa	n	n	Chordata	Craniata	Gnathostomata	Mammalia	n	Euarchontoglires	Primates	Haplorrhini	Hominoidea	Hominidae	Homininae	n	n	Homo	n	Homo sapiens	n
Reads_contig_1859	526641980	root	Bacteria	n	n	n	Actinobacteria	n	n	Actinobacteria	Actinobacteridae	n	Actinomycetales	Corynebacterineae	n	Corynebacteriaceae	n	n	n	Corynebacterium	n	Corynebacterium diphtheriae	n
Reads_contig_186	51966208	root	Eukaryota	Metazoa	n	n	Chordata	Craniata	Gnathostomata	Actinopterygii	n	n	Cypriniformes	n	Cyprinoidea	Cyprinidae	n	n	n	Danio	n	Danio rerio	n
Reads_contig_1862	525341839	root	Eukaryota	Fungi	Dikarya	n	Ascomycota	Pezizomycotina	n	Sordariomycetes	Hypocreomycetidae	n	Hypocreales	n	n	Nectriaceae	n	n	n	Fusarium	n	uncultured Fusarium sp.	n
Reads_contig_1863	310418085	root	Bacteria	n	n	n	Proteobacteria	n	n	Betaproteobacteria	n	n	Burkholderiales	n	n	Comamonadaceae	n	n	n	Variovorax	n	uncultured Variovorax sp.	n
Reads_contig_18634	306446537	root	Eukaryota	n	n	n	n	n	n	n	n	n	n	n	n	n	n	n	n	n	n	uncultured eukaryote	n
Reads_contig_1864	526641979	root	Bacteria	n	n	n	Proteobacteria	n	n	Gammaproteobacteria	n	n	Enterobacteriales	n	n	Enterobacteriaceae	n	n	n	Klebsiella	n	Klebsiella pneumoniae	Klebsiella pneumoniae subsp. pneumoniae
Reads_contig_1866	470491666	root	Bacteria	n	n	Bacteroidetes/Chlorobi group	Bacteroidetes	n	n	Flavobacteriia	n	n	Flavobacteriales	n	n	Flavobacteriaceae	n	n	n	Flavobacterium	n	Flavobacterium indicum	n
Reads_contig_18673	527122172	root	Bacteria	n	n	n	n	n	n	n	n	n	n	n	n	n	n	n	n	n	n	syncytium symbiont of Diaphorina citri	n
Reads_contig_1868	32263857	root	Bacteria	n	n	n	Proteobacteria	n	n	Alphaproteobacteria	n	n	Rhodobacterales	n	n	Rhodobacteraceae	n	n	n	Paracoccus	n	Paracoccus sp. Ol18	n
Reads_contig_18687	239799573	root	Eukaryota	Metazoa	n	n	Chordata	Craniata	Gnathostomata	Mammalia	n	Euarchontoglires	Lagomorpha	n	n	Leporidae	n	n	n	Oryctolagus	n	Oryctolagus cuniculus	n
Reads_contig_18689	449802186	root	Eukaryota	n	n	n	n	n	n	n	n	n	Kinetoplastida	n	n	Trypanosomatidae	n	n	n	Trypanosoma	Trypanozoon	Trypanosoma brucei	n
Reads_contig_1869	527047196	root	Eukaryota	Metazoa	n	n	Chordata	Craniata	Gnathostomata	Mammalia	n	Euarchontoglires	Primates	Haplorrhini	Hominoidea	Hominidae	Homininae	n	n	Homo	n	Homo sapiens	n
Reads_contig_18690	400982196	root	Eukaryota	n	n	n	n	n	n	Dinophyceae	n	n	Blastodiniales	n	n	n	n	n	n	Blastodinium	n	Blastodinium crassum	n
Reads_contig_187	293338753	root	Eukaryota	n	n	n	Bacillariophyta	n	n	Coscinodiscophyceae	n	n	n	n	n	Skeletonemataceae	n	n	n	Skeletonema	n	Skeletonema grevillei	n
Reads_contig_1870	470474671	root	Archaea	n	n	n	Euryarchaeota	n	n	Methanomicrobia	n	n	Methanocellales	n	n	Methanocellaceae	n	n	n	Methanocella	n	Methanocella arvoryzae	n
Reads_contig_1871	254265931	root	Bacteria	n	n	n	Proteobacteria	n	n	Alphaproteobacteria	n	n	Rhizobiales	n	n	Methylobacteriaceae	n	n	n	Methylobacterium	n	Methylobacterium extorquens	n
Reads_contig_1872	354789130	root	Eukaryota	Metazoa	n	n	Chordata	Craniata	Gnathostomata	Mammalia	n	Euarchontoglires	Rodentia	Sciurognathi	n	Muridae	Murinae	n	n	Mus	Mus	Mus musculus	n
Reads_contig_18723	355346655	root	Eukaryota	n	n	n	n	n	n	n	n	n	n	n	n	n	n	n	n	n	n	uncultured eukaryote	n
Reads_contig_1873	470491473	root	Bacteria	n	n	n	Actinobacteria	n	n	Actinobacteria	Actinobacteridae	n	Actinomycetales	Micrococcineae	n	Micrococcaceae	n	n	n	Arthrobacter	n	Arthrobacter arilaitensis	n
Reads_contig_1874	291259681	root	Bacteria	n	n	n	n	n	n	n	n	n	n	n	n	n	n	n	n	n	n	uncultured bacterium	n
Reads_contig_1875	259155418	root	Eukaryota	Metazoa	n	n	Chordata	Craniata	Gnathostomata	Mammalia	n	Euarchontoglires	Rodentia	Sciurognathi	n	Muridae	Murinae	n	n	Mus	Mus	Mus musculus	n
Reads_contig_1878	449076251	root	Eukaryota	n	n	n	n	n	n	Dinophyceae	n	n	Peridiniales	n	n	Peridiniaceae	n	n	n	Durinskia	n	Durinskia baltica	n
Reads_contig_18781	440657953	root	Bacteria	n	n	n	n	n	n	n	n	n	n	n	n	n	n	n	n	n	n	uncultured bacterium	n
Reads_contig_18791	526132764	root	Bacteria	n	n	n	Actinobacteria	n	n	Actinobacteria	Actinobacteridae	n	Actinomycetales	Micrococcineae	n	Micrococcaceae	n	n	n	Arthrobacter	n	Arthrobacter sp. HWR-118	n
Reads_contig_1881	223047905	root	Eukaryota	Viridiplantae	n	n	Chlorophyta	n	n	Prasinophyceae	n	n	n	n	n	n	n	n	n	n	n	uncultured Prasinophyceae	n
Reads_contig_18819	324034830	root	Eukaryota	n	n	n	n	n	n	n	n	n	n	n	n	n	n	n	n	n	n	uncultured eukaryote	n
Reads_contig_1882	12583972	root	Bacteria	n	n	n	Planctomycetes	n	n	Planctomycetia	n	n	Planctomycetales	n	n	Planctomycetaceae	n	n	n	n	n	planctomycete str. 670	n
Reads_contig_1884	524845679	root	Eukaryota	Fungi	Dikarya	n	Ascomycota	Pezizomycotina	n	Sordariomycetes	Hypocreomycetidae	n	Hypocreales	n	n	Nectriaceae	n	n	n	Fusarium	n	Fusarium sp. w33	n
Reads_contig_1885	288541434	root	Eukaryota	Metazoa	n	n	Chordata	Craniata	Gnathostomata	Mammalia	n	Euarchontoglires	Primates	Haplorrhini	Hominoidea	Hominidae	Homininae	n	n	Homo	n	Homo sapiens	n
Reads_contig_18860	298353140	root	Eukaryota	Metazoa	n	n	Chordata	Craniata	Gnathostomata	Mammalia	n	Euarchontoglires	Lagomorpha	n	n	Leporidae	n	n	n	Oryctolagus	n	Oryctolagus cuniculus	n
Reads_contig_18875	46397964	root	Eukaryota	n	n	n	Bacillariophyta	n	n	Bacillariophyceae	n	n	n	n	n	Bacillariaceae	n	n	n	Pseudo-nitzschia	n	Pseudo-nitzschia delicatissima	n
Reads_contig_1889	470487385	root	Bacteria	n	n	n	Actinobacteria	n	n	Actinobacteria	Actinobacteridae	n	Actinomycetales	Micrococcineae	n	Micrococcaceae	n	n	n	Arthrobacter	n	Arthrobacter phenanthrenivorans	n
Reads_contig_1892	340550464	root	Bacteria	n	n	n	Proteobacteria	n	n	Betaproteobacteria	n	n	Burkholderiales	n	n	Oxalobacteraceae	n	n	n	Collimonas	n	Collimonas fungivorans	n
Reads_contig_1893	507148249	root	Bacteria	n	n	n	Firmicutes	n	n	Bacilli	n	n	Lactobacillales	n	n	Enterococcaceae	n	n	n	Enterococcus	n	Enterococcus faecium	n
Reads_contig_1894	359749124	root	Eukaryota	Fungi	Dikarya	n	Ascomycota	Saccharomycotina	n	Saccharomycetes	n	n	Saccharomycetales	n	n	Saccharomycetaceae	n	n	n	Torulaspora	n	Torulaspora delbrueckii	n
Reads_contig_1895	523452791	root	Bacteria	n	n	n	Planctomycetes	n	n	Planctomycetia	n	n	Planctomycetales	n	n	n	n	n	n	n	n	uncultured planctomycete	n
Reads_contig_18950	295856676	root	Eukaryota	Metazoa	n	n	Chordata	Craniata	Gnathostomata	Mammalia	n	Euarchontoglires	Lagomorpha	n	n	Leporidae	n	n	n	Oryctolagus	n	Oryctolagus cuniculus	n
Reads_contig_1896	396083941	root	Bacteria	n	n	n	Planctomycetes	n	n	Planctomycetia	n	n	Planctomycetales	n	n	Planctomycetaceae	n	n	n	Gemmata	n	uncultured Gemmata sp.	n
Reads_contig_1897	75750579	root	Eukaryota	Fungi	Dikarya	n	Ascomycota	Pezizomycotina	n	Sordariomycetes	Hypocreomycetidae	n	Hypocreales	n	n	Nectriaceae	n	n	n	Fusarium	n	Nectria haematococca	n
Reads_contig_19	486172176	root	Eukaryota	Viridiplantae	n	n	Streptophyta	n	n	Bryopsida	Bryidae	Bryanae	Bryales	n	n	Mniaceae	n	n	n	Mnium	n	Mnium hornum	n
Reads_contig_19007	347801008	root	Eukaryota	n	n	n	Bacillariophyta	n	n	Bacillariophyceae	n	n	n	n	n	n	n	n	n	n	n	endosymbiont of Kryptoperidinium foliaceum	n
Reads_contig_1901	457864489	root	Eukaryota	n	n	n	Bacillariophyta	n	n	Coscinodiscophyceae	n	n	n	n	n	Thalassiosiraceae	n	n	n	Thalassiosira	n	Thalassiosira rotula	n
Reads_contig_19011	353255982	root	Eukaryota	n	n	n	n	n	n	n	n	n	n	n	n	n	n	n	n	n	n	uncultured eukaryote	n
Reads_contig_1902	523587667	root	Eukaryota	Viridiplantae	n	n	Streptophyta	n	n	n	asterids	n	Lamiales	n	n	Acanthaceae	Acanthoideae	Ruellieae	Justiciinae	Justicia	n	Justicia gendarussa	n
Reads_contig_1903	404428211	root	Bacteria	n	n	n	Planctomycetes	n	n	Planctomycetia	n	n	Planctomycetales	n	n	Planctomycetaceae	n	n	n	Planctomyces	n	uncultured Planctomyces sp.	n
Reads_contig_1904	507143275	root	Eukaryota	Fungi	n	n	n	n	n	n	n	n	n	n	n	n	n	n	n	n	n	uncultured fungus	n
Reads_contig_1905	507098404	root	Bacteria	n	n	n	Proteobacteria	n	n	Betaproteobacteria	n	n	Burkholderiales	n	n	Alcaligenaceae	n	n	n	Achromobacter	n	Achromobacter xylosoxidans	n
Reads_contig_1906	363802829	root	Bacteria	n	n	n	n	n	n	n	n	n	n	n	n	n	n	n	n	n	n	uncultured bacterium	n
Reads_contig_1908	428233323	root	Bacteria	n	n	n	Cyanobacteria	n	n	n	n	n	Nostocales	n	n	Rivulariaceae	n	n	n	Calothrix	n	Calothrix parietina	n
Reads_contig_1909	523452881	root	Bacteria	n	n	n	n	n	n	n	n	n	n	n	n	n	n	n	n	n	n	uncultured bacterium	n
Reads_contig_1910	385253706	root	Eukaryota	Metazoa	n	n	Chordata	Craniata	Gnathostomata	Mammalia	n	Euarchontoglires	Primates	Haplorrhini	Hominoidea	Hominidae	Homininae	n	n	Homo	n	Homo sapiens	n
Reads_contig_19119	291264053	root	Eukaryota	n	n	n	n	n	n	n	n	n	n	n	n	n	n	n	n	n	n	uncultured eukaryote	n
Reads_contig_19171	151279845	root	Bacteria	n	n	n	Proteobacteria	n	n	Betaproteobacteria	n	n	Burkholderiales	n	n	Oxalobacteraceae	n	n	n	Janthinobacterium	n	Janthinobacterium sp. Marseille	n
Reads_contig_1918	470481948	root	Bacteria	n	n	Bacteroidetes/Chlorobi group	Bacteroidetes	n	n	Flavobacteriia	n	n	Flavobacteriales	n	n	Flavobacteriaceae	n	n	n	Flavobacterium	n	Flavobacterium johnsoniae	n
Reads_contig_19183	449890176	root	Eukaryota	n	n	n	n	n	n	n	n	n	n	n	n	n	n	n	n	n	n	uncultured eukaryote	n
Reads_contig_192	343054900	root	Eukaryota	n	n	n	Bacillariophyta	n	n	n	n	n	n	n	n	n	n	n	n	n	n	uncultured diatom	n
Reads_contig_1921	507118487	root	Bacteria	n	n	n	Proteobacteria	n	n	Gammaproteobacteria	n	n	Alteromonadales	n	n	Idiomarinaceae	n	n	n	Idiomarina	n	Idiomarina loihiensis	n
Reads_contig_1922	463121759	root	Bacteria	n	n	n	Proteobacteria	delta/epsilon subdivisions	n	Epsilonproteobacteria	n	n	Campylobacterales	n	n	Helicobacteraceae	n	n	n	Helicobacter	n	Helicobacter pylori	n
Reads_contig_1923	525470013	root	Eukaryota	n	n	n	Bacillariophyta	n	n	Coscinodiscophyceae	Chaetocerotophycidae	n	Chaetocerotales	n	n	Chaetocerotaceae	n	n	n	Chaetoceros	n	Chaetoceros laciniosus	n
Reads_contig_19246	525468868	root	Bacteria	n	n	n	n	n	n	n	n	n	n	n	n	n	n	n	n	n	n	uncultured bacterium	n
Reads_contig_1925	304323064	root	Eukaryota	n	n	n	n	Intramacronucleata	n	Oligohymenophorea	Peritrichia	n	n	n	n	Operculariidae	n	n	n	Opercularia	n	Opercularia sp. 1 LRPU-2010	n
Reads_contig_1929	526150211	root	Eukaryota	Metazoa	n	n	Chordata	Craniata	Gnathostomata	Mammalia	n	Euarchontoglires	Primates	Haplorrhini	Hominoidea	Hominidae	Homininae	n	n	Homo	n	Homo sapiens	n
Reads_contig_1930	517325311	root	Eukaryota	Fungi	Dikarya	n	Ascomycota	Pezizomycotina	n	Sordariomycetes	Hypocreomycetidae	n	Hypocreales	n	n	Nectriaceae	n	n	n	Fusarium	n	Fusarium fujikuroi	n
Reads_contig_19307	525469987	root	Eukaryota	n	n	n	n	Intramacronucleata	n	Phyllopharyngea	Cyrtophoria	n	Dysteriida	n	n	Dysteriidae	n	n	n	n	n	Dysteriidae sp. DLR-2013f	n
Reads_contig_19329	371782124	root	Eukaryota	Viridiplantae	n	n	Chlorophyta	n	n	Ulvophyceae	n	n	Ulotrichales	n	n	n	n	n	n	Trichosarcina	n	Trichosarcina mucosa	n
Reads_contig_1935	512134273	root	Eukaryota	n	n	n	n	n	n	n	n	n	n	n	n	n	n	n	n	n	n	uncultured euglenozoan	n
Reads_contig_19369	163257877	root	Eukaryota	Fungi	Dikarya	n	Ascomycota	n	n	n	n	n	n	n	n	n	n	n	n	n	n	uncultured Ascomycota	n
Reads_contig_1938	525597593	root	Bacteria	n	n	n	Proteobacteria	n	n	Alphaproteobacteria	n	n	Rhizobiales	n	n	Methylobacteriaceae	n	n	n	Methylobacterium	n	Methylobacterium adhaesivum	n
Reads_contig_19384	346682131	root	Eukaryota	Metazoa	n	n	Arthropoda	n	Hexapoda	Insecta	Neoptera	n	Diptera	Nematocera	Chironomoidea	Chironomidae	Orthocladiinae	n	n	Synorthocladius	n	Synorthocladius sp. SRM-2010	n
Reads_contig_19388	339433797	root	Eukaryota	Fungi	Dikarya	n	Ascomycota	Pezizomycotina	n	Sordariomycetes	Hypocreomycetidae	n	Hypocreales	n	n	Nectriaceae	n	n	n	Fusarium	n	Fusarium solani	n
Reads_contig_1939	259129963	root	Eukaryota	Metazoa	n	n	Rotifera	n	n	Bdelloidea	n	n	Adinetida	n	n	Adinetidae	n	n	n	Adineta	n	Adineta vaga	n
Reads_contig_19392	383932965	root	Bacteria	n	n	n	n	n	n	n	n	n	n	n	n	n	n	n	n	n	n	uncultured bacterium	n
Reads_contig_194	527102767	root	Eukaryota	Viridiplantae	n	n	Chlorophyta	n	n	Chlorophyceae	n	n	Sphaeropleales	n	n	Scenedesmaceae	n	n	n	Scenedesmus	n	Scenedesmus sp. Ki4	n
Reads_contig_1940	459936772	root	Eukaryota	n	n	n	Bacillariophyta	n	n	Bacillariophyceae	n	n	n	n	n	Bacillariaceae	n	n	n	Nitzschia	n	Nitzschia draveillensis	n
Reads_contig_1941	525331183	root	Bacteria	n	n	n	n	n	n	n	n	n	n	n	n	n	n	n	n	n	n	uncultured bacterium	n
Reads_contig_1943	161361677	root	Bacteria	n	n	n	Proteobacteria	n	n	Gammaproteobacteria	n	n	Enterobacteriales	n	n	Enterobacteriaceae	n	n	n	Salmonella	n	Salmonella enterica	Salmonella enterica subsp. enterica
Reads_contig_1944	525331183	root	Bacteria	n	n	n	n	n	n	n	n	n	n	n	n	n	n	n	n	n	n	uncultured bacterium	n
Reads_contig_1946	525457236	root	Bacteria	n	n	n	n	n	n	n	n	n	n	n	n	n	n	n	n	n	n	uncultured bacterium	n
Reads_contig_1947	470481948	root	Bacteria	n	n	Bacteroidetes/Chlorobi group	Bacteroidetes	n	n	Flavobacteriia	n	n	Flavobacteriales	n	n	Flavobacteriaceae	n	n	n	Flavobacterium	n	Flavobacterium johnsoniae	n
Reads_contig_19488	470490605	root	Bacteria	n	n	n	Proteobacteria	n	n	Betaproteobacteria	n	n	Rhodocyclales	n	n	Rhodocyclaceae	n	n	n	Aromatoleum	n	Aromatoleum aromaticum	n
Reads_contig_19493	361057412	root	Bacteria	n	n	Bacteroidetes/Chlorobi group	Bacteroidetes	n	n	Sphingobacteriia	n	n	Sphingobacteriales	n	n	n	n	n	n	Niastella	n	Niastella koreensis	n
Reads_contig_19504	472820487	root	Bacteria	n	n	n	Actinobacteria	n	n	Actinobacteria	Actinobacteridae	n	Actinomycetales	Micrococcineae	n	Microbacteriaceae	n	n	n	Clavibacter	n	Clavibacter michiganensis	Clavibacter michiganensis subsp. nebraskensis
Reads_contig_19512	459936780	root	Eukaryota	n	n	n	Bacillariophyta	n	n	Fragilariophyceae	n	n	Fragilariales	n	n	Fragilariaceae	n	n	n	Ulnaria	n	Ulnaria ulna	n
Reads_contig_19514	470474721	root	Bacteria	n	n	n	Firmicutes	n	n	Clostridia	n	n	Clostridiales	n	n	Peptostreptococcaceae	n	n	n	n	n	[Clostridium] difficile	n
Reads_contig_1952	88696597	root	Eukaryota	Viridiplantae	n	n	Chlorophyta	n	n	Chlorophyceae	n	n	Sphaeropleales	n	n	Scenedesmaceae	n	n	n	Acutodesmus	n	Acutodesmus obliquus	n
Reads_contig_19522	342305307	root	Eukaryota	Fungi	Dikarya	n	Ascomycota	Pezizomycotina	n	Sordariomycetes	Sordariomycetidae	n	Ophiostomatales	n	n	Ophiostomataceae	n	n	n	Sporothrix	n	Sporothrix schenckii	n
Reads_contig_1953	339831056	root	Eukaryota	Fungi	n	n	n	n	n	n	n	n	n	n	n	n	n	n	n	n	n	uncultured fungus	n
Reads_contig_1954	526641976	root	Bacteria	n	n	n	Proteobacteria	n	n	Betaproteobacteria	n	n	Burkholderiales	n	n	Alcaligenaceae	n	n	n	Bordetella	n	Bordetella pertussis	n
Reads_contig_19547	507147748	root	Bacteria	n	n	n	n	n	n	n	n	n	n	n	n	n	n	n	n	n	n	uncultured bacterium	n
Reads_contig_1956	517325311	root	Eukaryota	Fungi	Dikarya	n	Ascomycota	Pezizomycotina	n	Sordariomycetes	Hypocreomycetidae	n	Hypocreales	n	n	Nectriaceae	n	n	n	Fusarium	n	Fusarium fujikuroi	n
Reads_contig_19576	408361104	root	Eukaryota	n	n	n	n	n	n	n	n	n	n	n	n	n	n	n	n	n	n	uncultured eukaryote	n
Reads_contig_1959	499534258	root	Bacteria	n	n	n	n	n	n	n	n	n	n	n	n	n	n	n	n	n	n	uncultured bacterium	n
Reads_contig_19592	470488901	root	Bacteria	n	n	n	Proteobacteria	n	n	Alphaproteobacteria	n	n	Rhizobiales	n	n	Bradyrhizobiaceae	n	n	n	Oligotropha	n	Oligotropha carboxidovorans	n
Reads_contig_196	511525997	root	Bacteria	n	n	n	Proteobacteria	n	n	Gammaproteobacteria	n	n	Enterobacteriales	n	n	Enterobacteriaceae	n	n	n	Enterobacter	n	Enterobacter sp. R4-368	n
Reads_contig_1960	291261618	root	Bacteria	n	n	n	n	n	n	n	n	n	n	n	n	n	n	n	n	n	n	uncultured bacterium	n
Reads_contig_1961	520741994	root	Eukaryota	Fungi	Dikarya	n	Ascomycota	Pezizomycotina	n	Sordariomycetes	Hypocreomycetidae	n	Hypocreales	n	n	Nectriaceae	n	n	n	Thelonectria	n	Thelonectria discophora	n
Reads_contig_19621	441415778	root	Eukaryota	Metazoa	n	n	Chordata	Craniata	Gnathostomata	Actinopterygii	n	Scopelomorpha	Myctophiformes	n	n	Myctophidae	n	n	n	Notolychnus	n	Notolychnus valdiviae	n
Reads_contig_19626	508083833	root	Bacteria	n	n	n	n	n	n	n	n	n	n	n	n	n	n	n	n	n	n	marine bacterium enrichment culture clone I09-E5-S7	n
Reads_contig_1963	507148303	root	Bacteria	n	n	n	Proteobacteria	n	n	Betaproteobacteria	n	n	Burkholderiales	n	n	Comamonadaceae	n	n	n	Comamonas	n	Comamonas testosteroni	n
Reads_contig_19631	291261051	root	Bacteria	n	n	n	n	n	n	n	n	n	n	n	n	n	n	n	n	n	n	uncultured bacterium	n
Reads_contig_1964	508078680	root	Bacteria	n	n	Bacteroidetes/Chlorobi group	Bacteroidetes	n	n	Flavobacteriia	n	n	Flavobacteriales	n	n	Flavobacteriaceae	n	n	n	Flavobacterium	n	Flavobacterium psychrophilum	n
Reads_contig_1965	508078680	root	Bacteria	n	n	Bacteroidetes/Chlorobi group	Bacteroidetes	n	n	Flavobacteriia	n	n	Flavobacteriales	n	n	Flavobacteriaceae	n	n	n	Flavobacterium	n	Flavobacterium psychrophilum	n
Reads_contig_1966	411023152	root	Bacteria	n	n	n	n	n	n	n	n	n	n	n	n	n	n	n	n	n	n	uncultured bacterium	n
Reads_contig_19665	164510704	root	Bacteria	n	n	Chlamydiae/Verrucomicrobia group	Verrucomicrobia	n	n	Verrucomicrobiae	n	n	Verrucomicrobiales	n	n	Verrucomicrobiaceae	n	n	n	Prosthecobacter	n	Prosthecobacter vanneervenii	n
Reads_contig_1967	514857591	root	Bacteria	n	n	n	Proteobacteria	n	n	Gammaproteobacteria	n	n	Pseudomonadales	n	n	Pseudomonadaceae	n	n	n	Pseudomonas	n	Pseudomonas syringae	n
Reads_contig_1968	453201863	root	Bacteria	n	n	n	n	n	n	n	n	n	n	n	n	n	n	n	n	n	n	uncultured bacterium	n
Reads_contig_1969	507147502	root	Bacteria	n	n	n	n	n	n	n	n	n	n	n	n	n	n	n	n	n	n	uncultured bacterium	n
Reads_contig_19693	339433828	root	Eukaryota	Fungi	Dikarya	n	Ascomycota	Pezizomycotina	n	Sordariomycetes	Hypocreomycetidae	n	Hypocreales	n	n	Nectriaceae	n	n	n	Fusarium	n	Fusarium verticillioides	n
Reads_contig_19697	507105408	root	Bacteria	n	n	n	n	n	n	n	n	n	n	n	n	n	n	n	n	n	n	uncultured bacterium	n
Reads_contig_19698	460490256	root	Bacteria	n	n	n	n	n	n	n	n	n	n	n	n	n	n	n	n	n	n	uncultured bacterium	n
Reads_contig_197	507219248	root	Bacteria	n	n	n	Proteobacteria	n	n	Gammaproteobacteria	n	n	Aeromonadales	n	n	Aeromonadaceae	n	n	n	Aeromonas	n	Aeromonas hydrophila	n
Reads_contig_1970	470491666	root	Bacteria	n	n	Bacteroidetes/Chlorobi group	Bacteroidetes	n	n	Flavobacteriia	n	n	Flavobacteriales	n	n	Flavobacteriaceae	n	n	n	Flavobacterium	n	Flavobacterium indicum	n
Reads_contig_1971	290677352	root	Bacteria	n	n	n	n	n	n	n	n	n	n	n	n	n	n	n	n	n	n	uncultured bacterium	n
Reads_contig_1972	526296472	root	Bacteria	n	n	n	n	n	n	n	n	n	n	n	n	n	n	n	n	n	n	uncultured bacterium	n
Reads_contig_1973	9885791	root	Eukaryota	n	n	n	Bacillariophyta	n	n	Bacillariophyceae	n	n	n	n	n	Bacillariaceae	n	n	n	Cylindrotheca	n	Cylindrotheca closterium	n
Reads_contig_1974	442771917	root	Bacteria	n	n	n	n	n	n	n	n	n	n	n	n	n	n	n	n	n	n	uncultured bacterium A1Q1_fos_1134	n
Reads_contig_1977	345528129	root	Bacteria	n	n	Bacteroidetes/Chlorobi group	Bacteroidetes	n	n	Flavobacteriia	n	n	Flavobacteriales	n	n	Flavobacteriaceae	n	n	n	Flavobacterium	n	Flavobacterium branchiophilum	n
Reads_contig_1978	517321537	root	Eukaryota	Fungi	Dikarya	n	Ascomycota	Pezizomycotina	n	Sordariomycetes	Hypocreomycetidae	n	Hypocreales	n	n	Nectriaceae	n	n	n	Fusarium	n	Fusarium fujikuroi	n
Reads_contig_19781	76560131	root	Eukaryota	Metazoa	n	n	Chordata	Craniata	Gnathostomata	Mammalia	n	Euarchontoglires	Lagomorpha	n	n	Leporidae	n	n	n	Oryctolagus	n	Oryctolagus cuniculus	n
Reads_contig_19792	291262227	root	Eukaryota	n	n	n	n	n	n	n	n	n	n	n	n	n	n	n	n	n	n	uncultured eukaryote	n
Reads_contig_19812	256419048	root	Eukaryota	Metazoa	n	n	Chordata	Craniata	Gnathostomata	Mammalia	n	Euarchontoglires	Lagomorpha	n	n	Leporidae	n	n	n	Oryctolagus	n	Oryctolagus cuniculus	n
Reads_contig_1982	239736563	root	Eukaryota	Metazoa	n	n	Arthropoda	n	Hexapoda	Insecta	Palaeoptera	n	Ephemeroptera	Pisciforma	n	Siphlonuridae	n	n	n	Siphluriscus	n	Siphluriscus sp. BYU IGCEP241	n
Reads_contig_1984	485073431	root	Eukaryota	Viridiplantae	n	n	Chlorophyta	n	n	Chlorophyceae	n	n	Chlamydomonadales	n	n	Chlamydomonadaceae	n	n	n	Lobochlamys	n	Lobochlamys culleus	n
Reads_contig_1985	523452885	root	Bacteria	n	n	n	Planctomycetes	n	n	Planctomycetia	n	n	Planctomycetales	n	n	n	n	n	n	n	n	uncultured planctomycete	n
Reads_contig_1986	485091497	root	Bacteria	n	n	n	Proteobacteria	n	n	Betaproteobacteria	n	n	Burkholderiales	n	n	Comamonadaceae	n	n	n	Variovorax	n	Variovorax sp. Erb16	n
Reads_contig_1987	470481450	root	Bacteria	n	n	n	Proteobacteria	n	n	Betaproteobacteria	n	n	Burkholderiales	n	n	Comamonadaceae	n	n	n	Polaromonas	n	Polaromonas naphthalenivorans	n
Reads_contig_1988	507148311	root	Bacteria	n	n	n	Proteobacteria	n	n	Betaproteobacteria	n	n	Burkholderiales	n	n	Comamonadaceae	n	n	n	Acidovorax	n	Acidovorax avenae	Acidovorax avenae subsp. avenae
Reads_contig_1989	485099134	root	Bacteria	n	n	n	Cyanobacteria	n	n	n	n	n	Pleurocapsales	n	n	n	n	n	n	Stanieria	n	Stanieria cyanosphaera	n
Reads_contig_19896	379464545	root	Bacteria	n	n	n	n	n	n	n	n	n	n	n	n	n	n	n	n	n	n	uncultured bacterium	n
Reads_contig_1990	525468747	root	Bacteria	n	n	n	n	n	n	n	n	n	n	n	n	n	n	n	n	n	n	uncultured bacterium	n
Reads_contig_1992	164419350	root	n	n	n	n	n	n	n	n	n	n	n	n	n	n	n	n	n	n	n	uncultured organism	n
Reads_contig_1994	19849996	root	Eukaryota	n	n	n	n	Intramacronucleata	n	Spirotrichea	Hypotrichia	n	Euplotida	n	n	Euplotidae	n	n	n	Euplotes	n	Euplotes octocarinatus	n
Reads_contig_1995	514058662	root	Bacteria	n	n	n	Proteobacteria	n	n	Gammaproteobacteria	n	n	Pseudomonadales	n	n	Moraxellaceae	n	n	n	Psychrobacter	n	Psychrobacter piscidermidis	n
Reads_contig_19960	239799573	root	Eukaryota	Metazoa	n	n	Chordata	Craniata	Gnathostomata	Mammalia	n	Euarchontoglires	Lagomorpha	n	n	Leporidae	n	n	n	Oryctolagus	n	Oryctolagus cuniculus	n
Reads_contig_19968	408831575	root	Bacteria	n	n	n	n	n	n	n	n	n	n	n	n	n	n	n	n	n	n	uncultured bacterium	n
Reads_contig_19973	218455031	root	Eukaryota	Fungi	Dikarya	n	Ascomycota	Pezizomycotina	n	Sordariomycetes	Hypocreomycetidae	n	Hypocreales	n	n	Nectriaceae	n	n	n	Fusicolla	n	Fusicolla violacea	n
Reads_contig_19993	98978942	root	Eukaryota	n	n	n	Bacillariophyta	n	n	Coscinodiscophyceae	n	n	n	n	n	Stephanodiscaceae	n	n	n	Cyclotella	n	Cyclotella pseudostelligera	n
Reads_contig_2002	470475999	root	Bacteria	n	n	n	Proteobacteria	n	n	Betaproteobacteria	n	n	Burkholderiales	n	n	n	n	n	n	Rubrivivax	n	Rubrivivax gelatinosus	n
Reads_contig_2003	187876643	root	Eukaryota	Metazoa	n	n	Arthropoda	n	Hexapoda	Insecta	Neoptera	Amphiesmenoptera	Lepidoptera	Glossata	Bombycoidea	Bombycidae	Bombycinae	n	n	Bombyx	n	Bombyx mori	n
Reads_contig_2004	520187544	root	Eukaryota	Viridiplantae	n	n	Chlorophyta	n	n	Chlorophyceae	n	n	Chaetophorales	n	n	n	n	n	n	Stigeoclonium	n	Stigeoclonium elongatum	n
Reads_contig_2006	508078680	root	Bacteria	n	n	Bacteroidetes/Chlorobi group	Bacteroidetes	n	n	Flavobacteriia	n	n	Flavobacteriales	n	n	Flavobacteriaceae	n	n	n	Flavobacterium	n	Flavobacterium psychrophilum	n
Reads_contig_20085	485099129	root	Bacteria	n	n	n	Planctomycetes	n	n	Planctomycetia	n	n	Planctomycetales	n	n	Planctomycetaceae	n	n	n	Singulisphaera	n	Singulisphaera acidiphila	n
Reads_contig_2009	408683474	root	Bacteria	n	n	n	Cyanobacteria	n	n	n	n	n	Nostocales	n	n	Nostocaceae	n	n	n	Nostoc	n	Nostoc sp. CAWBG77	n
Reads_contig_2011	508078680	root	Bacteria	n	n	Bacteroidetes/Chlorobi group	Bacteroidetes	n	n	Flavobacteriia	n	n	Flavobacteriales	n	n	Flavobacteriaceae	n	n	n	Flavobacterium	n	Flavobacterium psychrophilum	n
Reads_contig_2013	525456731	root	Bacteria	n	n	n	n	n	n	n	n	n	n	n	n	n	n	n	n	n	n	uncultured bacterium	n
Reads_contig_20158	452883339	root	Eukaryota	Fungi	Dikarya	n	Ascomycota	Pezizomycotina	n	Sordariomycetes	Sordariomycetidae	n	Sordariales	n	n	Sordariaceae	n	n	n	Neurospora	n	Neurospora crassa	n
Reads_contig_2017	527102770	root	Eukaryota	Viridiplantae	n	n	Chlorophyta	n	n	Chlorophyceae	n	n	Sphaeropleales	n	n	Scenedesmaceae	n	n	n	Scenedesmus	n	Scenedesmus vacuolatus	n
Reads_contig_2018	470484103	root	Bacteria	n	n	n	Proteobacteria	n	n	Betaproteobacteria	n	n	Burkholderiales	n	n	Comamonadaceae	n	n	n	Acidovorax	n	Acidovorax ebreus	n
Reads_contig_202	485099144	root	Bacteria	n	n	n	Cyanobacteria	n	n	n	Oscillatoriophycideae	n	Oscillatoriales	n	n	n	n	n	n	Geitlerinema	n	Geitlerinema sp. PCC 7407	n
Reads_contig_2021	519901031	root	Bacteria	n	n	n	n	n	n	n	n	n	n	n	n	n	n	n	n	n	n	uncultured bacterium	n
Reads_contig_20213	327258977	root	Eukaryota	n	n	n	Bacillariophyta	n	n	Coscinodiscophyceae	n	n	n	n	n	Thalassiosiraceae	n	n	n	Thalassiosira	n	Thalassiosira nordenskioeldii	n
Reads_contig_2022	520993254	root	Eukaryota	Metazoa	n	n	Mollusca	n	n	Bivalvia	Protobranchia	n	Nuculanoida	n	n	Nuculanidae	n	n	n	Ledella	n	Ledella ecaudata	n
Reads_contig_2023	291263817	root	Eukaryota	n	n	n	n	n	n	n	n	n	n	n	n	n	n	n	n	n	n	uncultured eukaryote	n
Reads_contig_20232	219960148	root	Eukaryota	Fungi	n	n	Chytridiomycota	n	n	n	n	n	n	n	n	n	n	n	n	n	n	uncultured Chytridiomycota	n
Reads_contig_2024	494114385	root	Bacteria	n	n	n	Cyanobacteria	n	n	n	n	n	n	n	n	n	n	n	n	n	n	cyanobacterium enrichment culture clone CAWBG90	n
Reads_contig_2025	470476413	root	Bacteria	n	n	n	Cyanobacteria	n	n	Gloeobacteria	n	n	Gloeobacterales	n	n	n	n	n	n	Gloeobacter	n	Gloeobacter violaceus	n
Reads_contig_2026	507148272	root	Bacteria	n	n	n	Proteobacteria	n	n	Gammaproteobacteria	n	n	Pseudomonadales	n	n	Pseudomonadaceae	n	n	n	Pseudomonas	n	Pseudomonas denitrificans	n
Reads_contig_2028	291261084	root	Bacteria	n	n	n	n	n	n	n	n	n	n	n	n	n	n	n	n	n	n	uncultured bacterium	n
Reads_contig_20289	364603722	root	n	n	n	n	n	n	n	n	n	n	n	n	n	n	n	n	n	n	n	uncultured organism	n
Reads_contig_2029	165968615	root	Eukaryota	n	n	n	n	n	n	n	n	n	n	n	n	n	n	n	n	n	n	uncultured eukaryote	n
Reads_contig_20295	406363201	root	Eukaryota	Fungi	Dikarya	n	Basidiomycota	n	n	Agaricomycetes	n	n	Cantharellales	n	n	Ceratobasidiaceae	n	n	n	Rhizoctonia	n	Rhizoctonia solani	n
Reads_contig_2030	511193304	root	Bacteria	n	n	Bacteroidetes/Chlorobi group	Bacteroidetes	n	n	Flavobacteriia	n	n	Flavobacteriales	n	n	Flavobacteriaceae	n	n	n	n	n	uncultured Flavobacteriaceae bacterium	n
Reads_contig_2031	312020437	root	Eukaryota	n	n	n	n	n	n	n	n	n	n	n	n	n	n	n	n	n	n	uncultured ciliate	n
Reads_contig_2032	291255423	root	Eukaryota	n	n	n	n	n	n	n	n	n	n	n	n	n	n	n	n	n	n	uncultured eukaryote	n
Reads_contig_2033	449074950	root	Eukaryota	Fungi	Dikarya	n	Ascomycota	Pezizomycotina	n	Eurotiomycetes	Chaetothyriomycetidae	n	Chaetothyriales	n	n	Cyphellophoraceae	n	n	n	Cyphellophora	n	Cyphellophora sessilis	n
Reads_contig_2034	508078680	root	Bacteria	n	n	Bacteroidetes/Chlorobi group	Bacteroidetes	n	n	Flavobacteriia	n	n	Flavobacteriales	n	n	Flavobacteriaceae	n	n	n	Flavobacterium	n	Flavobacterium psychrophilum	n
Reads_contig_2038	511202504	root	Bacteria	n	n	n	Planctomycetes	n	n	Planctomycetia	n	n	Planctomycetales	n	n	Planctomycetaceae	n	n	n	n	n	uncultured Planctomycetaceae bacterium	n
Reads_contig_2039	255342900	root	Bacteria	n	n	Bacteroidetes/Chlorobi group	Bacteroidetes	n	n	Sphingobacteriia	n	n	Sphingobacteriales	n	n	Sphingobacteriaceae	n	n	n	Pedobacter	n	Pedobacter heparinus	n
Reads_contig_20397	315593157	root	Bacteria	n	n	n	Proteobacteria	n	n	Betaproteobacteria	n	n	Burkholderiales	n	n	Comamonadaceae	n	n	n	Variovorax	n	Variovorax paradoxus	n
Reads_contig_204	512134222	root	Eukaryota	Fungi	n	n	n	n	n	n	n	n	n	n	n	n	n	n	n	n	n	uncultured fungus	n
Reads_contig_2040	453201890	root	Bacteria	n	n	n	Planctomycetes	n	n	Planctomycetia	n	n	Planctomycetales	n	n	Planctomycetaceae	n	n	n	Pirellula	n	uncultured Pirellula sp.	n
Reads_contig_2042	240002807	root	Bacteria	n	n	n	n	n	n	n	n	n	n	n	n	n	n	n	n	n	n	uncultured bacterium HERMI11	n
Reads_contig_2044	155008268	root	Bacteria	n	n	n	Actinobacteria	n	n	Actinobacteria	n	n	n	n	n	n	n	n	n	n	n	uncultured actinobacterium	n
Reads_contig_2047	512381003	root	Bacteria	n	n	n	Proteobacteria	n	n	Gammaproteobacteria	n	n	Pseudomonadales	n	n	Pseudomonadaceae	n	n	n	Pseudomonas	n	Pseudomonas putida	n
Reads_contig_2048	526267777	root	Bacteria	n	n	n	Proteobacteria	n	n	Betaproteobacteria	n	n	Burkholderiales	n	n	Burkholderiaceae	n	n	n	Burkholderia	n	Burkholderia pseudomallei	n
Reads_contig_20484	470483113	root	Bacteria	n	n	Chlamydiae/Verrucomicrobia group	Verrucomicrobia	n	n	Opitutae	n	n	n	n	n	Opitutaceae	n	n	n	Opitutus	n	Opitutus terrae	n
Reads_contig_205	521301466	root	Eukaryota	Viridiplantae	n	n	Streptophyta	n	n	Liliopsida	commelinids	n	Poales	n	n	Poaceae	Pooideae	Triticeae	n	Triticum	n	Triticum aestivum	n
Reads_contig_2052	512134975	root	Eukaryota	n	n	n	n	Intramacronucleata	n	Oligohymenophorea	Peritrichia	n	n	n	n	Vorticellidae	n	n	n	Vorticella	n	Vorticella sp. 4 JG-2011	n
Reads_contig_2055	508078680	root	Bacteria	n	n	Bacteroidetes/Chlorobi group	Bacteroidetes	n	n	Flavobacteriia	n	n	Flavobacteriales	n	n	Flavobacteriaceae	n	n	n	Flavobacterium	n	Flavobacterium psychrophilum	n
Reads_contig_2057	506944542	root	Bacteria	n	n	n	Proteobacteria	n	n	Betaproteobacteria	n	n	Burkholderiales	n	n	Burkholderiaceae	n	n	n	Burkholderia	n	Burkholderia sp. RPE64	n
Reads_contig_2058	452192386	root	Bacteria	n	n	n	Proteobacteria	n	n	Betaproteobacteria	n	n	Burkholderiales	n	n	Oxalobacteraceae	n	n	n	Collimonas	n	Collimonas fungivorans	n
Reads_contig_20594	224180670	root	Eukaryota	n	n	n	n	n	n	n	n	n	Choanoflagellida	n	n	Codonosigidae	n	n	n	Monosiga	n	Monosiga sp. ATCC 50635	n
Reads_contig_206	371572665	root	Eukaryota	n	n	n	Bacillariophyta	n	n	Fragilariophyceae	n	n	Fragilariales	n	n	Fragilariaceae	n	n	n	Synedra	n	Synedra acus	n
Reads_contig_20612	239799573	root	Eukaryota	Metazoa	n	n	Chordata	Craniata	Gnathostomata	Mammalia	n	Euarchontoglires	Lagomorpha	n	n	Leporidae	n	n	n	Oryctolagus	n	Oryctolagus cuniculus	n
Reads_contig_2062	56159573	root	Eukaryota	Viridiplantae	n	n	Chlorophyta	n	n	Ulvophyceae	n	n	Ulvales	n	n	n	n	n	n	Pseudendoclonium	n	Pseudendoclonium akinetum	n
Reads_contig_2063	470491519	root	Bacteria	n	n	Bacteroidetes/Chlorobi group	Bacteroidetes	n	n	Flavobacteriia	n	n	Flavobacteriales	n	n	Flavobacteriaceae	n	n	n	Flavobacterium	n	Flavobacterium branchiophilum	n
Reads_contig_2064	501300099	root	Eukaryota	Metazoa	n	n	Arthropoda	n	Hexapoda	Insecta	Neoptera	n	Hemiptera	n	Coreoidea	Alydidae	n	n	n	Riptortus	n	Riptortus pedestris	n
Reads_contig_20645	256419048	root	Eukaryota	Metazoa	n	n	Chordata	Craniata	Gnathostomata	Mammalia	n	Euarchontoglires	Lagomorpha	n	n	Leporidae	n	n	n	Oryctolagus	n	Oryctolagus cuniculus	n
Reads_contig_2065	88696597	root	Eukaryota	Viridiplantae	n	n	Chlorophyta	n	n	Chlorophyceae	n	n	Sphaeropleales	n	n	Scenedesmaceae	n	n	n	Acutodesmus	n	Acutodesmus obliquus	n
Reads_contig_20664	330372722	root	Bacteria	n	n	n	n	n	n	n	n	n	n	n	n	n	n	n	n	n	n	uncultured bacterium	n
Reads_contig_2067	440645359	root	Eukaryota	Metazoa	n	n	Cnidaria	n	n	Hydrozoa	n	n	Hydroida	Anthomedusae	n	Corymorphidae	n	n	n	Euphysa	n	Euphysa japonica	n
Reads_contig_20673	406681111	root	Eukaryota	Viridiplantae	n	n	Streptophyta	n	n	n	rosids	n	Fabales	n	n	Fabaceae	Papilionoideae	Phaseoleae	n	Vigna	n	Vigna radiata	n
Reads_contig_20682	342161115	root	Eukaryota	n	n	n	n	Intramacronucleata	n	Spirotrichea	Hypotrichia	n	Euplotida	n	n	Euplotidae	n	n	n	Euplotes	n	Euplotes orientalis	n
Reads_contig_2069	6120028	root	Eukaryota	Viridiplantae	n	n	Chlorophyta	n	n	Chlorophyceae	n	n	n	n	n	Treubariaceae	n	n	n	Treubaria	n	Treubaria setigera	n
Reads_contig_20700	34419659	root	Eukaryota	Metazoa	n	n	Chordata	Craniata	Gnathostomata	Mammalia	n	Euarchontoglires	Lagomorpha	n	n	Leporidae	n	n	n	Oryctolagus	n	Oryctolagus cuniculus	n
Reads_contig_2071	291264037	root	Eukaryota	n	n	n	n	n	n	n	n	n	n	n	n	n	n	n	n	n	n	uncultured eukaryote	n
Reads_contig_20713	375344247	root	Eukaryota	n	n	n	n	n	n	n	n	n	Kinetoplastida	n	n	n	n	n	n	n	n	uncultured kinetoplastid	n
Reads_contig_2073	239799596	root	Bacteria	n	n	n	Proteobacteria	n	n	Betaproteobacteria	n	n	Burkholderiales	n	n	Comamonadaceae	n	n	n	Variovorax	n	Variovorax paradoxus	n
Reads_contig_2075	291415305	root	Eukaryota	Metazoa	n	n	Chordata	Craniata	Gnathostomata	Mammalia	n	Euarchontoglires	Lagomorpha	n	n	Leporidae	n	n	n	Oryctolagus	n	Oryctolagus cuniculus	n
Reads_contig_2077	470477993	root	Bacteria	n	n	n	Proteobacteria	n	n	Alphaproteobacteria	n	n	Sphingomonadales	n	n	Sphingomonadaceae	n	n	n	Sphingopyxis	n	Sphingopyxis alaskensis	n
Reads_contig_2078	303395455	root	Bacteria	n	n	n	n	n	n	n	n	n	n	n	n	n	n	n	n	n	n	uncultured bacterium	n
Reads_contig_208	291263719	root	Eukaryota	n	n	n	n	n	n	n	n	n	n	n	n	n	n	n	n	n	n	uncultured eukaryote	n
Reads_contig_2080	514828852	root	Bacteria	n	n	n	n	n	n	n	n	n	n	n	n	n	n	n	n	n	n	uncultured bacterium	n
Reads_contig_2081	472252225	root	Bacteria	n	n	Bacteroidetes/Chlorobi group	Bacteroidetes	n	n	Flavobacteriia	n	n	Flavobacteriales	n	n	Flavobacteriaceae	n	n	n	Polaribacter	n	Polaribacter sp. MED152	n
Reads_contig_2082	146762526	root	Eukaryota	n	n	n	Bacillariophyta	n	n	Bacillariophyceae	n	n	Naviculales	n	n	Phaeodactylaceae	n	n	n	Phaeodactylum	n	Phaeodactylum tricornutum	n
Reads_contig_20822	470489978	root	Bacteria	n	n	Bacteroidetes/Chlorobi group	Bacteroidetes	n	n	Sphingobacteriia	n	n	Sphingobacteriales	n	n	Sphingobacteriaceae	n	n	n	Solitalea	n	Solitalea canadensis	n
Reads_contig_2083	68271401	root	Eukaryota	Metazoa	n	n	Arthropoda	n	Hexapoda	Insecta	Neoptera	n	Diptera	Nematocera	Chironomoidea	Chironomidae	n	n	n	n	n	Chironomidae environmental sample	n
Reads_contig_20838	481319564	root	Bacteria	n	n	n	Actinobacteria	n	n	Actinobacteria	Actinobacteridae	n	Actinomycetales	Propionibacterineae	n	Propionibacteriaceae	n	n	n	Propionibacterium	n	Propionibacterium acnes	n
Reads_contig_2084	407894523	root	Bacteria	n	n	n	Proteobacteria	n	n	Betaproteobacteria	n	n	Burkholderiales	n	n	Comamonadaceae	n	n	n	Acidovorax	n	Acidovorax sp. KKS102	n
Reads_contig_2086	470491666	root	Bacteria	n	n	Bacteroidetes/Chlorobi group	Bacteroidetes	n	n	Flavobacteriia	n	n	Flavobacteriales	n	n	Flavobacteriaceae	n	n	n	Flavobacterium	n	Flavobacterium indicum	n
Reads_contig_20881	474419188	root	Eukaryota	n	n	n	n	n	n	n	n	n	n	n	n	n	n	n	n	n	n	uncultured eukaryotic plankton	n
Reads_contig_209	527102767	root	Eukaryota	Viridiplantae	n	n	Chlorophyta	n	n	Chlorophyceae	n	n	Sphaeropleales	n	n	Scenedesmaceae	n	n	n	Scenedesmus	n	Scenedesmus sp. Ki4	n
Reads_contig_20909	332015862	root	Eukaryota	Viridiplantae	n	n	Streptophyta	n	n	Polypodiopsida	n	n	Osmundales	n	n	Osmundaceae	n	n	n	Osmunda	n	Osmunda vachellii	n
Reads_contig_2091	515019283	root	Eukaryota	Viridiplantae	n	n	Chlorophyta	n	n	Chlorophyceae	n	n	Sphaeropleales	n	n	Scenedesmaceae	n	n	n	Scenedesmus	n	Scenedesmus rubescens	n
Reads_contig_2092	507148272	root	Bacteria	n	n	n	Proteobacteria	n	n	Gammaproteobacteria	n	n	Pseudomonadales	n	n	Pseudomonadaceae	n	n	n	Pseudomonas	n	Pseudomonas denitrificans	n
Reads_contig_20937	41400287	root	Eukaryota	n	n	n	n	n	n	n	n	n	Kinetoplastida	n	n	Bodonidae	n	n	n	Rhynchomonas	n	Rhynchomonas nasuta	n
Reads_contig_2095	470481948	root	Bacteria	n	n	Bacteroidetes/Chlorobi group	Bacteroidetes	n	n	Flavobacteriia	n	n	Flavobacteriales	n	n	Flavobacteriaceae	n	n	n	Flavobacterium	n	Flavobacterium johnsoniae	n
Reads_contig_2096	508078680	root	Bacteria	n	n	Bacteroidetes/Chlorobi group	Bacteroidetes	n	n	Flavobacteriia	n	n	Flavobacteriales	n	n	Flavobacteriaceae	n	n	n	Flavobacterium	n	Flavobacterium psychrophilum	n
Reads_contig_2098	526132769	root	Bacteria	n	n	Bacteroidetes/Chlorobi group	Bacteroidetes	n	n	Sphingobacteriia	n	n	Sphingobacteriales	n	n	n	n	n	n	Niabella	n	Niabella sp. ICM 1-15	n
Reads_contig_21	525469989	root	Eukaryota	Metazoa	n	n	Chordata	Craniata	Gnathostomata	Mammalia	n	Laurasiatheria	Cetacea	Odontoceti	n	Monodontidae	n	n	n	Delphinapterus	n	Delphinapterus leucas	n
Reads_contig_210	23393861	root	Eukaryota	Viridiplantae	n	n	Streptophyta	n	n	Zygnemophyceae	n	n	Desmidiales	n	n	Closteriaceae	n	n	n	Closterium	n	Closterium ehrenbergii	n
Reads_contig_21028	470488213	root	Bacteria	n	n	n	Proteobacteria	n	n	Alphaproteobacteria	n	n	n	n	n	n	n	n	n	n	n	Polymorphum gilvum	n
Reads_contig_2103	517325311	root	Eukaryota	Fungi	Dikarya	n	Ascomycota	Pezizomycotina	n	Sordariomycetes	Hypocreomycetidae	n	Hypocreales	n	n	Nectriaceae	n	n	n	Fusarium	n	Fusarium fujikuroi	n
Reads_contig_21039	406858614	root	Eukaryota	Fungi	Dikarya	n	Ascomycota	Pezizomycotina	n	Lecanoromycetes	Ostropomycetidae	n	Ostropales	n	n	Graphidaceae	Graphidoideae	Thelotremateae	n	Schizotrema	n	Schizotrema aff. zebrinum Lumbsch 19983f	n
Reads_contig_2109	508078680	root	Bacteria	n	n	Bacteroidetes/Chlorobi group	Bacteroidetes	n	n	Flavobacteriia	n	n	Flavobacteriales	n	n	Flavobacteriaceae	n	n	n	Flavobacterium	n	Flavobacterium psychrophilum	n
Reads_contig_2111	187970928	root	Eukaryota	Fungi	n	n	n	n	n	n	n	n	n	n	n	n	n	n	n	n	n	uncultured fungus	n
Reads_contig_2112	470481948	root	Bacteria	n	n	Bacteroidetes/Chlorobi group	Bacteroidetes	n	n	Flavobacteriia	n	n	Flavobacteriales	n	n	Flavobacteriaceae	n	n	n	Flavobacterium	n	Flavobacterium johnsoniae	n
Reads_contig_2115	449802192	root	Eukaryota	n	n	n	n	n	n	n	n	n	Kinetoplastida	n	n	Trypanosomatidae	n	n	n	Trypanosoma	Trypanozoon	Trypanosoma brucei	n
Reads_contig_21153	504170850	root	Eukaryota	Metazoa	n	n	Chordata	Craniata	Gnathostomata	Mammalia	n	Euarchontoglires	Lagomorpha	n	n	Ochotonidae	n	n	n	Ochotona	n	Ochotona princeps	n
Reads_contig_21171	429535731	root	Eukaryota	n	n	n	n	n	n	n	n	n	n	n	n	n	n	n	n	n	n	uncultured Amoebozoa	n
Reads_contig_21189	284192599	root	Eukaryota	n	n	n	n	n	n	n	n	n	n	n	n	Vannellidae	n	n	n	Vannella	n	Vannella arabica	n
Reads_contig_21192	256419048	root	Eukaryota	Metazoa	n	n	Chordata	Craniata	Gnathostomata	Mammalia	n	Euarchontoglires	Lagomorpha	n	n	Leporidae	n	n	n	Oryctolagus	n	Oryctolagus cuniculus	n
Reads_contig_21193	512948511	root	Eukaryota	Metazoa	n	n	Chordata	Craniata	Gnathostomata	Mammalia	n	Euarchontoglires	Rodentia	Hystricognathi	n	Bathyergidae	n	n	n	Heterocephalus	n	Heterocephalus glaber	n
Reads_contig_2121	526641977	root	Bacteria	n	n	n	Proteobacteria	n	n	Gammaproteobacteria	n	n	Pseudomonadales	n	n	Pseudomonadaceae	n	n	n	Pseudomonas	n	Pseudomonas stutzeri	n
Reads_contig_21211	470469810	root	Bacteria	n	n	n	Spirochaetes	n	n	Spirochaetia	n	n	Spirochaetales	n	n	Leptospiraceae	n	n	n	Leptospira	n	Leptospira interrogans	n
Reads_contig_21212	470483113	root	Bacteria	n	n	Chlamydiae/Verrucomicrobia group	Verrucomicrobia	n	n	Opitutae	n	n	n	n	n	Opitutaceae	n	n	n	Opitutus	n	Opitutus terrae	n
Reads_contig_21218	291263944	root	Eukaryota	n	n	n	n	n	n	n	n	n	n	n	n	n	n	n	n	n	n	uncultured eukaryote	n
Reads_contig_2122	256665313	root	Eukaryota	n	n	n	n	n	n	Heterolobosea	n	n	Schizopyrenida	n	n	Vahlkampfiidae	n	n	n	Naegleria	n	Naegleria gruberi	n
Reads_contig_21240	395146470	root	Eukaryota	Viridiplantae	n	n	Streptophyta	n	n	n	rosids	n	Malpighiales	n	n	Linaceae	n	n	n	Linum	n	Linum usitatissimum	n
Reads_contig_2125	512134975	root	Eukaryota	n	n	n	n	Intramacronucleata	n	Oligohymenophorea	Peritrichia	n	n	n	n	Vorticellidae	n	n	n	Vorticella	n	Vorticella sp. 4 JG-2011	n
Reads_contig_21274	358440203	root	Eukaryota	n	n	n	n	Intramacronucleata	n	Oligohymenophorea	n	n	Hymenostomatida	n	n	Tetrahymenidae	n	n	n	Tetrahymena	n	Tetrahymena thermophila	n
Reads_contig_2129	486172177	root	Eukaryota	Viridiplantae	n	n	Streptophyta	n	n	Jungermanniopsida	Jungermanniidae	n	Jungermanniales	Jungermanniineae	n	Geocalycaceae	n	n	n	Notoscyphus	n	Notoscyphus lutescens	n
Reads_contig_21299	410994849	root	Bacteria	n	n	n	Proteobacteria	delta/epsilon subdivisions	n	Epsilonproteobacteria	n	n	Campylobacterales	n	n	Helicobacteraceae	n	n	n	Sulfuricurvum	n	uncultured Sulfuricurvum sp. RIFRC-1	n
Reads_contig_213	291261399	root	Bacteria	n	n	n	n	n	n	n	n	n	n	n	n	n	n	n	n	n	n	uncultured bacterium	n
Reads_contig_2130	409054240	root	Bacteria	n	n	n	Planctomycetes	n	n	Planctomycetia	n	n	Planctomycetales	n	n	Planctomycetaceae	n	n	n	Gemmata	n	uncultured Gemmata sp.	n
Reads_contig_21309	347801008	root	Eukaryota	n	n	n	Bacillariophyta	n	n	Bacillariophyceae	n	n	n	n	n	n	n	n	n	n	n	endosymbiont of Kryptoperidinium foliaceum	n
Reads_contig_2131	393888088	root	Bacteria	n	n	n	n	n	n	n	n	n	n	n	n	n	n	n	n	n	n	uncultured bacterium	n
Reads_contig_2132	524845679	root	Eukaryota	Fungi	Dikarya	n	Ascomycota	Pezizomycotina	n	Sordariomycetes	Hypocreomycetidae	n	Hypocreales	n	n	Nectriaceae	n	n	n	Fusarium	n	Fusarium sp. w33	n
Reads_contig_21320	444475726	root	Eukaryota	n	n	n	n	n	n	n	n	n	n	n	n	n	n	n	n	n	n	uncultured eukaryote	n
Reads_contig_21326	481319564	root	Bacteria	n	n	n	Actinobacteria	n	n	Actinobacteria	Actinobacteridae	n	Actinomycetales	Propionibacterineae	n	Propionibacteriaceae	n	n	n	Propionibacterium	n	Propionibacterium acnes	n
Reads_contig_21328	512134273	root	Eukaryota	n	n	n	n	n	n	n	n	n	n	n	n	n	n	n	n	n	n	uncultured euglenozoan	n
Reads_contig_21363	32527548	root	Eukaryota	Metazoa	n	n	Onychophora	n	n	n	n	n	n	n	n	Peripatidae	n	n	n	Peripatus	n	Peripatus sp. Per2	n
Reads_contig_21366	336245468	root	Eukaryota	n	n	n	n	n	n	n	n	n	Cercomonadida	n	n	Cercomonadidae	n	n	n	Paracercomonas	n	Paracercomonas sp. HFCC 914	n
Reads_contig_21367	393405370	root	Eukaryota	n	n	n	n	n	n	n	n	n	n	n	n	n	n	n	n	n	n	uncultured cercozoan	n
Reads_contig_2138	470477381	root	Bacteria	n	n	n	Proteobacteria	n	n	Betaproteobacteria	n	n	Hydrogenophilales	n	n	Hydrogenophilaceae	n	n	n	Thiobacillus	n	Thiobacillus denitrificans	n
Reads_contig_21390	499286908	root	n	n	n	n	n	n	n	n	n	n	n	n	n	n	n	n	n	n	n	uncultured organism	n
Reads_contig_21391	373938135	root	Eukaryota	n	n	n	Bacillariophyta	n	n	n	n	n	n	n	n	n	n	n	n	n	n	uncultured diatom	n
Reads_contig_21397	485043251	root	Eukaryota	n	n	n	Bacillariophyta	n	n	Bacillariophyceae	n	n	n	n	n	Bacillariaceae	n	n	n	Pseudo-nitzschia	n	Pseudo-nitzschia pungens	n
Reads_contig_214	91695138	root	Bacteria	n	n	n	Proteobacteria	n	n	Betaproteobacteria	n	n	Burkholderiales	n	n	Comamonadaceae	n	n	n	Polaromonas	n	Polaromonas sp. JS666	n
Reads_contig_2140	527122172	root	Bacteria	n	n	n	n	n	n	n	n	n	n	n	n	n	n	n	n	n	n	syncytium symbiont of Diaphorina citri	n
Reads_contig_21400	470488608	root	Bacteria	n	n	n	Proteobacteria	n	n	Betaproteobacteria	n	n	Burkholderiales	n	n	Comamonadaceae	n	n	n	Delftia	n	Delftia sp. Cs1-4	n
Reads_contig_21401	198385444	root	Eukaryota	n	n	n	n	n	n	n	n	n	n	n	n	n	n	n	n	Blastocystis	n	Blastocystis sp. DMP/02-328	n
Reads_contig_2141	18654253	root	Eukaryota	Viridiplantae	n	n	Chlorophyta	n	n	Ulvophyceae	n	n	Ulotrichales	n	n	n	n	n	n	Gloeotilopsis	n	Gloeotilopsis sterilis	n
Reads_contig_21410	516558159	root	Bacteria	n	n	n	n	n	n	n	n	n	n	n	n	n	n	n	n	n	n	uncultured marine bacterium	n
Reads_contig_2142	291262440	root	Eukaryota	n	n	n	n	n	n	n	n	n	n	n	n	n	n	n	n	n	n	uncultured eukaryote	n
Reads_contig_21427	350606300	root	Eukaryota	Metazoa	n	n	Chordata	Craniata	Gnathostomata	Mammalia	n	Euarchontoglires	Lagomorpha	n	n	Leporidae	n	n	n	Oryctolagus	n	Oryctolagus cuniculus	n
Reads_contig_2143	291260182	root	Bacteria	n	n	n	n	n	n	n	n	n	n	n	n	n	n	n	n	n	n	uncultured bacterium	n
Reads_contig_21431	60476959	root	Eukaryota	n	n	n	n	n	n	n	n	n	n	n	n	n	n	n	n	n	n	uncultured freshwater eukaryote	n
Reads_contig_21433	521017106	root	Bacteria	n	n	n	Actinobacteria	n	n	Actinobacteria	Actinobacteridae	n	Actinomycetales	Corynebacterineae	n	Corynebacteriaceae	n	n	n	Corynebacterium	n	Corynebacterium terpenotabidum	n
Reads_contig_2144	470487551	root	Bacteria	n	n	n	Proteobacteria	n	n	Betaproteobacteria	n	n	Burkholderiales	n	n	Comamonadaceae	n	n	n	Variovorax	n	Variovorax paradoxus	n
Reads_contig_21443	256419048	root	Eukaryota	Metazoa	n	n	Chordata	Craniata	Gnathostomata	Mammalia	n	Euarchontoglires	Lagomorpha	n	n	Leporidae	n	n	n	Oryctolagus	n	Oryctolagus cuniculus	n
Reads_contig_2145	445069549	root	Eukaryota	Metazoa	n	n	Nematoda	n	n	Enoplea	Enoplia	n	Triplonchida	Tripylina	n	Tripylidae	n	n	n	Tripylina	n	Tripylina sp. 1 YX-2013	n
Reads_contig_21453	399572639	root	Eukaryota	n	n	n	n	n	n	Raphidophyceae	n	n	Chattonellales	n	n	Chattonellaceae	n	n	n	Chattonella	n	Chattonella cf. subsalsa	n
Reads_contig_21463	212547946	root	Eukaryota	Metazoa	n	n	Chordata	Craniata	Gnathostomata	Actinopterygii	n	n	Cypriniformes	n	Cyprinoidea	Cyprinidae	n	n	n	Danio	n	Danio rerio	n
Reads_contig_21479	450343647	root	Bacteria	n	n	n	n	n	n	n	n	n	n	n	n	n	n	n	n	n	n	uncultured bacterium	n
Reads_contig_2148	202070917	root	Eukaryota	Metazoa	n	n	Arthropoda	n	Hexapoda	Insecta	Neoptera	n	Diptera	Nematocera	Chironomoidea	Chironomidae	Orthocladiinae	n	n	Orthocladius	n	Orthocladius sp. MAB-2008	n
Reads_contig_21486	347801008	root	Eukaryota	n	n	n	Bacillariophyta	n	n	Bacillariophyceae	n	n	n	n	n	n	n	n	n	n	n	endosymbiont of Kryptoperidinium foliaceum	n
Reads_contig_21489	514883663	root	Bacteria	n	n	n	Proteobacteria	n	n	Gammaproteobacteria	n	n	Enterobacteriales	n	n	Enterobacteriaceae	n	n	n	Klebsiella	n	Klebsiella pneumoniae	n
Reads_contig_2149	507148377	root	Bacteria	n	n	Chlamydiae/Verrucomicrobia group	Chlamydiae	n	n	Chlamydiia	n	n	Chlamydiales	n	n	Chlamydiaceae	n	n	n	Chlamydia	n	Chlamydia pecorum	n
Reads_contig_21496	492065852	root	Bacteria	n	n	n	Actinobacteria	n	n	Actinobacteria	Actinobacteridae	n	Actinomycetales	Corynebacterineae	n	Mycobacteriaceae	n	n	n	Mycobacterium	n	Mycobacterium tuberculosis	n
Reads_contig_215	513033564	root	Eukaryota	Fungi	Dikarya	n	Ascomycota	Saccharomycotina	n	Saccharomycetes	n	n	Saccharomycetales	n	n	Saccharomycetaceae	n	n	n	n	n	Saccharomycetaceae sp. _Ashbya aceri_	n
Reads_contig_21501	470147681	root	Eukaryota	Viridiplantae	n	n	Streptophyta	n	n	n	rosids	n	Rosales	n	n	Rosaceae	Rosoideae	Potentilleae	Fragariinae	Fragaria	n	Fragaria vesca	Fragaria vesca subsp. vesca
Reads_contig_21505	481319564	root	Bacteria	n	n	n	Actinobacteria	n	n	Actinobacteria	Actinobacteridae	n	Actinomycetales	Propionibacterineae	n	Propionibacteriaceae	n	n	n	Propionibacterium	n	Propionibacterium acnes	n
Reads_contig_21511	237910519	root	Bacteria	n	n	n	n	n	n	n	n	n	n	n	n	n	n	n	n	n	n	uncultured bacterium	n
Reads_contig_21513	259129963	root	Eukaryota	Metazoa	n	n	Rotifera	n	n	Bdelloidea	n	n	Adinetida	n	n	Adinetidae	n	n	n	Adineta	n	Adineta vaga	n
Reads_contig_21514	256419048	root	Eukaryota	Metazoa	n	n	Chordata	Craniata	Gnathostomata	Mammalia	n	Euarchontoglires	Lagomorpha	n	n	Leporidae	n	n	n	Oryctolagus	n	Oryctolagus cuniculus	n
Reads_contig_2152	332107180	root	Eukaryota	n	n	n	n	n	n	n	n	n	n	n	n	n	n	n	n	n	n	uncultured eukaryote	n
Reads_contig_21523	524919405	root	Eukaryota	Metazoa	n	n	Chordata	Craniata	Gnathostomata	Mammalia	n	Euarchontoglires	Rodentia	Sciurognathi	n	Cricetidae	Cricetinae	n	n	Mesocricetus	n	Mesocricetus auratus	n
Reads_contig_21526	506956749	root	Bacteria	n	n	n	n	n	n	n	n	n	n	n	n	n	n	n	n	n	n	uncultured bacterium	n
Reads_contig_2153	336318068	root	Eukaryota	n	n	n	n	n	n	n	n	n	n	n	n	n	n	n	n	n	n	uncultured marine eukaryote	n
Reads_contig_21531	291260952	root	Bacteria	n	n	n	n	n	n	n	n	n	n	n	n	n	n	n	n	n	n	uncultured bacterium	n
Reads_contig_2154	526278643	root	Bacteria	n	n	n	Proteobacteria	n	n	Alphaproteobacteria	n	n	Rickettsiales	n	n	Anaplasmataceae	n	n	n	Anaplasma	n	Anaplasma phagocytophilum	n
Reads_contig_2155	345528129	root	Bacteria	n	n	Bacteroidetes/Chlorobi group	Bacteroidetes	n	n	Flavobacteriia	n	n	Flavobacteriales	n	n	Flavobacteriaceae	n	n	n	Flavobacterium	n	Flavobacterium branchiophilum	n
Reads_contig_21556	189458682	root	Eukaryota	Metazoa	n	n	Chordata	Craniata	Gnathostomata	Mammalia	n	Euarchontoglires	Lagomorpha	n	n	Leporidae	n	n	n	Oryctolagus	n	Oryctolagus cuniculus	n
Reads_contig_21558	393888745	root	Bacteria	n	n	n	n	n	n	n	n	n	n	n	n	n	n	n	n	n	n	uncultured bacterium	n
Reads_contig_21569	31339879	root	Eukaryota	Metazoa	n	n	Chordata	Craniata	Gnathostomata	Mammalia	n	Euarchontoglires	Lagomorpha	n	n	Leporidae	n	n	n	Oryctolagus	n	Oryctolagus cuniculus	n
Reads_contig_21571	404428410	root	Bacteria	n	n	n	Firmicutes	n	n	Clostridia	n	n	Clostridiales	n	n	n	n	n	n	n	n	uncultured Clostridiales bacterium	n
Reads_contig_21587	221047581	root	Eukaryota	Metazoa	n	n	Chordata	Craniata	Gnathostomata	Mammalia	n	Euarchontoglires	Lagomorpha	n	n	Leporidae	n	n	n	Oryctolagus	n	Oryctolagus cuniculus	n
Reads_contig_2159	527316421	root	Bacteria	n	n	n	n	n	n	n	n	n	n	n	n	n	n	n	n	n	n	uncultured bacterium	n
Reads_contig_216	519899461	root	Eukaryota	Fungi	Dikarya	n	Ascomycota	Saccharomycotina	n	Saccharomycetes	n	n	Saccharomycetales	n	n	Saccharomycetaceae	n	n	n	Saccharomyces	n	Saccharomyces cerevisiae	n
Reads_contig_21608	459936754	root	Eukaryota	n	n	n	Bacillariophyta	n	n	Coscinodiscophyceae	n	n	n	n	n	Stephanodiscaceae	n	n	n	Cyclotella	n	Cyclotella meneghiniana	n
Reads_contig_21617	524971964	root	Eukaryota	Metazoa	n	n	Chordata	Craniata	Gnathostomata	Mammalia	n	Euarchontoglires	Rodentia	Sciurognathi	n	Cricetidae	Cricetinae	n	n	Mesocricetus	n	Mesocricetus auratus	n
Reads_contig_21618	116739842	root	Eukaryota	n	n	n	Bacillariophyta	n	n	Coscinodiscophyceae	n	n	n	n	n	Thalassiosiraceae	n	n	n	Thalassiosira	n	Thalassiosira pseudonana	n
Reads_contig_21619	525331303	root	Bacteria	n	n	n	n	n	n	n	n	n	n	n	n	n	n	n	n	n	n	uncultured bacterium	n
Reads_contig_21626	379334771	root	Bacteria	n	n	n	n	n	n	n	n	n	n	n	n	n	n	n	n	n	n	uncultured bacterium	n
Reads_contig_2163	339433828	root	Eukaryota	Fungi	Dikarya	n	Ascomycota	Pezizomycotina	n	Sordariomycetes	Hypocreomycetidae	n	Hypocreales	n	n	Nectriaceae	n	n	n	Fusarium	n	Fusarium verticillioides	n
Reads_contig_21631	402766221	root	Eukaryota	Metazoa	n	n	Chordata	Craniata	Gnathostomata	Mammalia	n	Euarchontoglires	Lagomorpha	n	n	Leporidae	n	n	n	Oryctolagus	n	Oryctolagus cuniculus	n
Reads_contig_21636	295851329	root	Eukaryota	Metazoa	n	n	Chordata	Craniata	Gnathostomata	Mammalia	n	Euarchontoglires	Lagomorpha	n	n	Leporidae	n	n	n	Oryctolagus	n	Oryctolagus cuniculus	n
Reads_contig_2164	426263060	root	Bacteria	n	n	n	n	n	n	n	n	n	n	n	n	n	n	n	n	n	n	uncultured bacterium	n
Reads_contig_21643	375156157	root	Eukaryota	Fungi	n	n	n	n	n	n	n	n	n	n	n	n	n	n	n	n	n	uncultured soil fungus	n
Reads_contig_21648	291509689	root	Eukaryota	n	n	n	Bacillariophyta	n	n	Bacillariophyceae	n	n	Naviculales	n	n	Naviculaceae	n	n	n	Navicula	n	Navicula salinicola	n
Reads_contig_21650	124107698	root	Eukaryota	Metazoa	n	n	Chordata	Craniata	Gnathostomata	Mammalia	n	Euarchontoglires	Lagomorpha	n	n	Leporidae	n	n	n	Oryctolagus	n	Oryctolagus cuniculus	n
Reads_contig_2166	525755213	root	Bacteria	n	n	n	n	n	n	n	n	n	n	n	n	n	n	n	n	n	n	uncultured bacterium	n
Reads_contig_21660	470488043	root	Bacteria	n	n	Bacteroidetes/Chlorobi group	Bacteroidetes	n	n	Flavobacteriia	n	n	Flavobacteriales	n	n	Cryomorphaceae	n	n	n	Fluviicola	n	Fluviicola taffensis	n
Reads_contig_21661	256419048	root	Eukaryota	Metazoa	n	n	Chordata	Craniata	Gnathostomata	Mammalia	n	Euarchontoglires	Lagomorpha	n	n	Leporidae	n	n	n	Oryctolagus	n	Oryctolagus cuniculus	n
Reads_contig_21663	356615753	root	Eukaryota	n	n	n	n	n	n	n	n	n	n	n	n	n	n	n	n	n	n	uncultured microeukaryote	n
Reads_contig_21664	347800972	root	Eukaryota	n	n	n	Bacillariophyta	n	n	Bacillariophyceae	n	n	n	n	n	n	n	n	n	n	n	endosymbiont of Durinskia baltica	n
Reads_contig_21665	456371508	root	Bacteria	n	n	n	Deinococcus-Thermus	n	n	Deinococci	n	n	Deinococcales	n	n	Deinococcaceae	n	n	n	Deinococcus	n	Deinococcus sp. G3-6-20	n
Reads_contig_21671	527102767	root	Eukaryota	Viridiplantae	n	n	Chlorophyta	n	n	Chlorophyceae	n	n	Sphaeropleales	n	n	Scenedesmaceae	n	n	n	Scenedesmus	n	Scenedesmus sp. Ki4	n
Reads_contig_21678	6980029	root	Eukaryota	n	n	n	n	Intramacronucleata	n	Litostomatea	Haptoria	n	Haptorida	n	n	Spathidiidae	n	n	n	Spathidium	n	Spathidium amphoriforme	n
Reads_contig_2169	507148314	root	Bacteria	n	n	n	Proteobacteria	n	n	Betaproteobacteria	n	n	Burkholderiales	n	n	Oxalobacteraceae	n	n	n	Herminiimonas	n	Herminiimonas arsenicoxydans	n
Reads_contig_21697	311335214	root	Eukaryota	Fungi	n	n	n	n	n	n	n	n	n	n	n	n	n	n	n	n	n	uncultured soil fungus	n
Reads_contig_21699	291263084	root	Eukaryota	n	n	n	n	n	n	n	n	n	n	n	n	n	n	n	n	n	n	uncultured eukaryote	n
Reads_contig_2170	261326699	root	Eukaryota	n	n	n	n	n	n	n	n	n	Kinetoplastida	n	n	Trypanosomatidae	n	n	n	Trypanosoma	Trypanozoon	Trypanosoma brucei	Trypanosoma brucei gambiense
Reads_contig_21703	443419838	root	Bacteria	n	n	n	Proteobacteria	n	n	Gammaproteobacteria	n	n	Enterobacteriales	n	n	Enterobacteriaceae	n	n	n	Escherichia	n	Escherichia coli	n
Reads_contig_21706	353260059	root	Bacteria	n	n	n	n	n	n	n	n	n	n	n	n	n	n	n	n	n	n	uncultured bacterium	n
Reads_contig_21707	291411139	root	Eukaryota	Metazoa	n	n	Chordata	Craniata	Gnathostomata	Mammalia	n	Euarchontoglires	Lagomorpha	n	n	Leporidae	n	n	n	Oryctolagus	n	Oryctolagus cuniculus	n
Reads_contig_2171	526296472	root	Bacteria	n	n	n	n	n	n	n	n	n	n	n	n	n	n	n	n	n	n	uncultured bacterium	n
Reads_contig_21718	443300008	root	Eukaryota	n	n	n	n	n	n	n	n	n	n	n	n	n	n	n	n	n	n	uncultured Amoebozoa	n
Reads_contig_2172	12583965	root	Bacteria	n	n	n	Planctomycetes	n	n	Planctomycetia	n	n	Planctomycetales	n	n	Planctomycetaceae	n	n	n	Gemmata	n	Gemmata obscuriglobus	n
Reads_contig_2173	12583965	root	Bacteria	n	n	n	Planctomycetes	n	n	Planctomycetia	n	n	Planctomycetales	n	n	Planctomycetaceae	n	n	n	Gemmata	n	Gemmata obscuriglobus	n
Reads_contig_21732	306447382	root	Eukaryota	n	n	n	n	n	n	n	n	n	n	n	n	n	n	n	n	n	n	uncultured eukaryote	n
Reads_contig_21735	498424980	root	Bacteria	n	n	n	Cyanobacteria	n	n	n	n	n	Nostocales	n	n	Nostocaceae	n	n	n	Dolichospermum	n	Dolichospermum circinale	n
Reads_contig_21738	347801239	root	Eukaryota	Metazoa	n	n	Chordata	Craniata	Gnathostomata	Mammalia	n	Laurasiatheria	n	Ruminantia	n	Cervidae	Odocoileinae	n	n	Blastocerus	n	Blastocerus dichotomus	n
Reads_contig_21747	33114345	root	Eukaryota	Metazoa	n	n	Chordata	Craniata	Gnathostomata	Mammalia	n	Euarchontoglires	Lagomorpha	n	n	Leporidae	n	n	n	Oryctolagus	n	Oryctolagus cuniculus	n
Reads_contig_2175	476003657	root	Bacteria	n	n	n	n	n	n	n	n	n	n	n	n	n	n	n	n	n	n	uncultured bacterium	n
Reads_contig_21757	449076251	root	Eukaryota	n	n	n	n	n	n	Dinophyceae	n	n	Peridiniales	n	n	Peridiniaceae	n	n	n	Durinskia	n	Durinskia baltica	n
Reads_contig_21768	481048426	root	Eukaryota	Fungi	Dikarya	n	Basidiomycota	n	n	Agaricomycetes	n	n	Cantharellales	n	n	Ceratobasidiaceae	n	n	n	Rhizoctonia	n	Rhizoctonia solani	n
Reads_contig_2177	470491666	root	Bacteria	n	n	Bacteroidetes/Chlorobi group	Bacteroidetes	n	n	Flavobacteriia	n	n	Flavobacteriales	n	n	Flavobacteriaceae	n	n	n	Flavobacterium	n	Flavobacterium indicum	n
Reads_contig_21772	326515281	root	Eukaryota	Viridiplantae	n	n	Streptophyta	n	n	Liliopsida	commelinids	n	Poales	n	n	Poaceae	Pooideae	Triticeae	n	Hordeum	n	Hordeum vulgare	Hordeum vulgare subsp. vulgare
Reads_contig_21774	525457318	root	Bacteria	n	n	n	n	n	n	n	n	n	n	n	n	n	n	n	n	n	n	uncultured bacterium	n
Reads_contig_2178	404425900	root	Eukaryota	n	n	n	n	Intramacronucleata	n	Oligohymenophorea	Scuticociliatia	n	Philasterida	n	n	Cinetochilidae	n	n	n	Sathrophilus	n	Sathrophilus holtae	n
Reads_contig_21786	47118314	root	Bacteria	n	n	n	Actinobacteria	n	n	Actinobacteria	Actinobacteridae	n	Actinomycetales	Corynebacterineae	n	Corynebacteriaceae	n	n	n	Corynebacterium	n	Corynebacterium efficiens	n
Reads_contig_21796	449785343	root	Eukaryota	n	n	n	n	n	n	Heterolobosea	n	n	Schizopyrenida	n	n	Vahlkampfiidae	n	n	n	Naegleria	n	Naegleria sp. LC-2013 strain CL1-C05	n
Reads_contig_218	343055081	root	Eukaryota	n	n	n	Bacillariophyta	n	n	n	n	n	n	n	n	n	n	n	n	n	n	uncultured diatom	n
Reads_contig_2180	284506675	root	Eukaryota	Viridiplantae	n	n	Streptophyta	n	n	Zygnemophyceae	n	n	Zygnematales	n	n	Mesotaeniaceae	n	n	n	Mesotaenium	n	Mesotaenium caldariorum	n
Reads_contig_21811	340804932	root	Bacteria	n	n	n	n	n	n	n	n	n	n	n	n	n	n	n	n	n	n	uncultured bacterium	n
Reads_contig_2183	524452110	root	Bacteria	n	n	n	n	n	n	n	n	n	n	n	n	n	n	n	n	n	n	uncultured bacterium	n
Reads_contig_2184	512134975	root	Eukaryota	n	n	n	n	Intramacronucleata	n	Oligohymenophorea	Peritrichia	n	n	n	n	Vorticellidae	n	n	n	Vorticella	n	Vorticella sp. 4 JG-2011	n
Reads_contig_21846	526641987	root	Bacteria	n	n	n	Proteobacteria	n	n	Alphaproteobacteria	n	n	Rickettsiales	n	n	Rickettsiaceae	n	Rickettsieae	n	Rickettsia	n	Rickettsia prowazekii	n
Reads_contig_21850	299818506	root	Bacteria	n	n	n	Tenericutes	n	n	Mollicutes	n	n	Mycoplasmatales	n	n	Mycoplasmataceae	n	n	n	Mycoplasma	n	Mycoplasma testudinis	n
Reads_contig_21851	34809228	root	Eukaryota	Metazoa	n	n	Chordata	Craniata	Gnathostomata	Mammalia	n	Euarchontoglires	Lagomorpha	n	n	Leporidae	n	n	n	Oryctolagus	n	Oryctolagus cuniculus	n
Reads_contig_2186	526641976	root	Bacteria	n	n	n	Proteobacteria	n	n	Betaproteobacteria	n	n	Burkholderiales	n	n	Alcaligenaceae	n	n	n	Bordetella	n	Bordetella pertussis	n
Reads_contig_21860	311409213	root	Eukaryota	n	n	n	n	n	n	n	n	n	n	n	n	n	n	n	n	n	n	uncultured ciliate	n
Reads_contig_21863	356615762	root	Eukaryota	n	n	n	n	n	n	n	n	n	n	n	n	n	n	n	n	n	n	uncultured microeukaryote	n
Reads_contig_21869	371572665	root	Eukaryota	n	n	n	Bacillariophyta	n	n	Fragilariophyceae	n	n	Fragilariales	n	n	Fragilariaceae	n	n	n	Synedra	n	Synedra acus	n
Reads_contig_2187	379335265	root	Bacteria	n	n	n	n	n	n	n	n	n	n	n	n	n	n	n	n	n	n	uncultured bacterium W4-87b	n
Reads_contig_21873	469663593	root	Eukaryota	n	n	n	n	Postciliodesmatophora	n	Heterotrichea	n	n	Heterotrichida	n	n	Stentoridae	n	n	n	Stentor	n	Stentor polymorphus	n
Reads_contig_2188	470487551	root	Bacteria	n	n	n	Proteobacteria	n	n	Betaproteobacteria	n	n	Burkholderiales	n	n	Comamonadaceae	n	n	n	Variovorax	n	Variovorax paradoxus	n
Reads_contig_21880	522210356	root	Eukaryota	Fungi	n	n	Chytridiomycota	n	n	Chytridiomycetes	n	n	Chytridiales	n	n	Chytriomycetaceae	n	n	n	Rhizidium	n	Rhizidium phycophilum	n
Reads_contig_21887	300484236	root	Eukaryota	Metazoa	n	n	Chordata	Craniata	Gnathostomata	Mammalia	n	Euarchontoglires	Lagomorpha	n	n	Leporidae	n	n	n	Lepus	n	Lepus saxatilis	n
Reads_contig_21888	526300021	root	Bacteria	n	n	n	n	n	n	n	n	n	n	n	n	n	n	n	n	n	n	uncultured bacterium	n
Reads_contig_2189	2827452	root	Eukaryota	Metazoa	n	n	Arthropoda	Crustacea	n	Maxillopoda	Copepoda	Podoplea	Siphonostomatoida	n	n	Caligidae	n	n	n	Lepeophtheirus	n	Lepeophtheirus salmonis	n
Reads_contig_21891	238909081	root	Eukaryota	Metazoa	n	n	Chordata	Craniata	Gnathostomata	Mammalia	n	Euarchontoglires	Lagomorpha	n	n	Leporidae	n	n	n	Oryctolagus	n	Oryctolagus cuniculus	n
Reads_contig_21897	407079770	root	Eukaryota	n	n	n	n	n	n	Synurophyceae	n	n	Synurales	n	n	Mallomonadaceae	n	n	n	Mallomonas	n	Mallomonas papillosa	n
Reads_contig_2190	297384867	root	Eukaryota	n	n	n	n	n	n	Dinophyceae	n	n	Peridiniales	n	n	Peridiniaceae	n	n	n	Durinskia	n	Durinskia baltica	n
Reads_contig_2191	526132753	root	Bacteria	n	n	n	Proteobacteria	n	n	Alphaproteobacteria	n	n	Rhizobiales	n	n	Aurantimonadaceae	n	n	n	Aurantimonas	n	Aurantimonas sp. kmb26	n
Reads_contig_21916	390432275	root	Eukaryota	Fungi	Dikarya	n	Ascomycota	Pezizomycotina	n	Sordariomycetes	Hypocreomycetidae	n	Hypocreales	n	n	Nectriaceae	n	n	n	Fusarium	n	Fusarium sp. G46	n
Reads_contig_21921	429241716	root	Eukaryota	Fungi	Dikarya	n	Ascomycota	Taphrinomycotina	n	Schizosaccharomycetes	n	n	Schizosaccharomycetales	n	n	Schizosaccharomycetaceae	n	n	n	Schizosaccharomyces	n	Schizosaccharomyces pombe	n
Reads_contig_21926	217331127	root	Eukaryota	n	n	n	Bacillariophyta	n	n	Fragilariophyceae	n	n	Thalassionemales	n	n	Thalassionemataceae	n	n	n	Thalassionema	n	Thalassionema frauenfeldii	n
Reads_contig_2193	17028262	root	Eukaryota	Viridiplantae	n	n	Chlorophyta	n	n	Chlorophyceae	n	n	Chlamydomonadales	n	n	Chlamydomonadaceae	n	n	n	Chlamydomonas	n	Chlamydomonas nivalis	n
Reads_contig_2194	511200972	root	Bacteria	n	n	n	n	n	n	n	n	n	n	n	n	n	n	n	n	n	n	uncultured bacterium	n
Reads_contig_21941	355339463	root	Eukaryota	n	n	n	n	n	n	n	n	n	n	n	n	Hartmannellidae	n	n	n	Saccamoeba	n	Saccamoeba lacustris	n
Reads_contig_21948	34809227	root	Eukaryota	Metazoa	n	n	Chordata	Craniata	Gnathostomata	Mammalia	n	Euarchontoglires	Lagomorpha	n	n	Leporidae	n	n	n	Oryctolagus	n	Oryctolagus cuniculus	n
Reads_contig_2195	517320210	root	Eukaryota	Fungi	Dikarya	n	Ascomycota	Pezizomycotina	n	Sordariomycetes	Hypocreomycetidae	n	Hypocreales	n	n	Nectriaceae	n	n	n	Fusarium	n	Fusarium fujikuroi	n
Reads_contig_21956	481319564	root	Bacteria	n	n	n	Actinobacteria	n	n	Actinobacteria	Actinobacteridae	n	Actinomycetales	Propionibacterineae	n	Propionibacteriaceae	n	n	n	Propionibacterium	n	Propionibacterium acnes	n
Reads_contig_21966	354549633	root	Eukaryota	n	n	n	n	n	n	n	n	n	n	n	n	n	n	n	n	n	n	uncultured eukaryote	n
Reads_contig_2197	388564605	root	Eukaryota	n	n	n	n	Intramacronucleata	n	Oligohymenophorea	Peritrichia	n	n	n	n	Opisthonectidae	n	n	n	n	n	Opisthonectidae sp. MD-2012	n
Reads_contig_2198	470477933	root	Bacteria	n	n	n	Proteobacteria	n	n	Betaproteobacteria	n	n	Burkholderiales	n	n	Comamonadaceae	n	n	n	Polaromonas	n	Polaromonas sp. JS666	n
Reads_contig_21980	453073590	root	Eukaryota	n	n	n	n	n	n	n	n	n	Pythiales	n	n	n	n	n	n	n	n	uncultured Pythium	n
Reads_contig_2199	520993062	root	Eukaryota	Metazoa	n	n	Mollusca	n	n	Bivalvia	Protobranchia	n	Solemyoida	n	Solemyoidea	Solemyidae	n	n	n	Solemya	n	Solemya velum	n
Reads_contig_21991	399107402	root	Bacteria	n	n	n	n	n	n	n	n	n	n	n	n	n	n	n	n	n	n	uncultured bacterium	n
Reads_contig_21995	34787424	root	Eukaryota	Metazoa	n	n	Chordata	Craniata	Gnathostomata	Mammalia	n	Euarchontoglires	Lagomorpha	n	n	Leporidae	n	n	n	Oryctolagus	n	Oryctolagus cuniculus	n
Reads_contig_22	375157796	root	Bacteria	n	n	n	Proteobacteria	n	n	Gammaproteobacteria	n	n	Enterobacteriales	n	n	Enterobacteriaceae	n	n	n	Wigglesworthia	n	Wigglesworthia glossinidia	n
Reads_contig_22001	407894523	root	Bacteria	n	n	n	Proteobacteria	n	n	Betaproteobacteria	n	n	Burkholderiales	n	n	Comamonadaceae	n	n	n	Acidovorax	n	Acidovorax sp. KKS102	n
Reads_contig_2201	470485078	root	Bacteria	n	n	n	Planctomycetes	n	n	Planctomycetia	n	n	Planctomycetales	n	n	Planctomycetaceae	n	n	n	Planctomyces	n	Planctomyces limnophilus	n
Reads_contig_22011	470484375	root	Bacteria	n	n	Bacteroidetes/Chlorobi group	Bacteroidetes	n	n	Cytophagia	n	n	Cytophagales	n	n	Cytophagaceae	n	n	n	Dyadobacter	n	Dyadobacter fermentans	n
Reads_contig_22014	379652114	root	Bacteria	n	n	Bacteroidetes/Chlorobi group	Bacteroidetes	n	n	Sphingobacteriia	n	n	Sphingobacteriales	n	n	Sphingobacteriaceae	n	n	n	Solitalea	n	Solitalea canadensis	n
Reads_contig_22015	261411548	root	Eukaryota	n	n	n	n	n	n	n	n	n	n	n	n	n	n	n	n	n	n	uncultured eukaryote	n
Reads_contig_22017	457864489	root	Eukaryota	n	n	n	Bacillariophyta	n	n	Coscinodiscophyceae	n	n	n	n	n	Thalassiosiraceae	n	n	n	Thalassiosira	n	Thalassiosira rotula	n
Reads_contig_2202	526641976	root	Bacteria	n	n	n	Proteobacteria	n	n	Betaproteobacteria	n	n	Burkholderiales	n	n	Alcaligenaceae	n	n	n	Bordetella	n	Bordetella pertussis	n
Reads_contig_2203	481319564	root	Bacteria	n	n	n	Actinobacteria	n	n	Actinobacteria	Actinobacteridae	n	Actinomycetales	Propionibacterineae	n	Propionibacteriaceae	n	n	n	Propionibacterium	n	Propionibacterium acnes	n
Reads_contig_22032	256419048	root	Eukaryota	Metazoa	n	n	Chordata	Craniata	Gnathostomata	Mammalia	n	Euarchontoglires	Lagomorpha	n	n	Leporidae	n	n	n	Oryctolagus	n	Oryctolagus cuniculus	n
Reads_contig_2204	526132714	root	Bacteria	n	n	Bacteroidetes/Chlorobi group	Bacteroidetes	n	n	Flavobacteriia	n	n	Flavobacteriales	n	n	Flavobacteriaceae	n	n	n	Salinimicrobium	n	Salinimicrobium sp. 2-2012-4	n
Reads_contig_22051	347349820	root	Eukaryota	n	n	n	n	n	n	n	n	n	n	n	n	n	n	n	n	n	n	uncultured eukaryote	n
Reads_contig_22058	507143323	root	Eukaryota	Fungi	n	n	n	n	n	n	n	n	n	n	n	n	n	n	n	n	n	uncultured fungus	n
Reads_contig_22060	442572076	root	Eukaryota	Viridiplantae	n	n	Streptophyta	n	n	Klebsormidiophyceae	n	n	Klebsormidiales	n	n	Klebsormidiaceae	n	n	n	Klebsormidium	n	Klebsormidium subtilissimum	n
Reads_contig_22063	407079755	root	Eukaryota	n	n	n	n	n	n	Synurophyceae	n	n	Synurales	n	n	Mallomonadaceae	n	n	n	Mallomonas	n	Mallomonas peroneides	n
Reads_contig_2207	388564605	root	Eukaryota	n	n	n	n	Intramacronucleata	n	Oligohymenophorea	Peritrichia	n	n	n	n	Opisthonectidae	n	n	n	n	n	Opisthonectidae sp. MD-2012	n
Reads_contig_22075	511200531	root	Bacteria	n	n	n	n	n	n	n	n	n	n	n	n	n	n	n	n	n	n	uncultured bacterium	n
Reads_contig_22081	470477188	root	Bacteria	n	n	n	Proteobacteria	n	n	Betaproteobacteria	n	n	Rhodocyclales	n	n	Rhodocyclaceae	n	n	n	Dechloromonas	n	Dechloromonas aromatica	n
Reads_contig_22084	72153738	root	Eukaryota	Metazoa	n	n	Rotifera	n	n	Monogononta	n	n	Ploimida	n	n	Brachionidae	n	n	n	Brachionus	n	Brachionus urceolaris	n
Reads_contig_22088	409243496	root	Bacteria	n	n	n	Proteobacteria	n	n	Betaproteobacteria	n	n	Burkholderiales	n	n	Comamonadaceae	n	n	n	Giesbergeria	n	uncultured Giesbergeria sp.	n
Reads_contig_22095	291264029	root	Eukaryota	n	n	n	n	n	n	n	n	n	n	n	n	n	n	n	n	n	n	uncultured eukaryote	n
Reads_contig_22099	189458681	root	Eukaryota	Metazoa	n	n	Chordata	Craniata	Gnathostomata	Mammalia	n	Euarchontoglires	Lagomorpha	n	n	Leporidae	n	n	n	Oryctolagus	n	Oryctolagus cuniculus	n
Reads_contig_22101	470490269	root	Bacteria	n	n	Bacteroidetes/Chlorobi group	Ignavibacteriae	n	n	Ignavibacteria	n	n	Ignavibacteriales	n	n	Melioribacteraceae	n	n	n	Melioribacter	n	Melioribacter roseus	n
Reads_contig_22106	33114345	root	Eukaryota	Metazoa	n	n	Chordata	Craniata	Gnathostomata	Mammalia	n	Euarchontoglires	Lagomorpha	n	n	Leporidae	n	n	n	Oryctolagus	n	Oryctolagus cuniculus	n
Reads_contig_22107	511964668	root	Eukaryota	Metazoa	n	n	Chordata	Craniata	Gnathostomata	Mammalia	n	Laurasiatheria	Carnivora	Caniformia	n	Mustelidae	Mustelinae	n	n	Mustela	n	Mustela putorius	Mustela putorius furo
Reads_contig_22108	224180670	root	Eukaryota	n	n	n	n	n	n	n	n	n	Choanoflagellida	n	n	Codonosigidae	n	n	n	Monosiga	n	Monosiga sp. ATCC 50635	n
Reads_contig_22109	525468743	root	Bacteria	n	n	n	n	n	n	n	n	n	n	n	n	n	n	n	n	n	n	uncultured bacterium	n
Reads_contig_2211	440134778	root	Eukaryota	Viridiplantae	n	n	Streptophyta	n	n	Liliopsida	n	n	Asparagales	n	n	Amaryllidaceae	Amaryllidoideae	n	n	Lycoris	n	Lycoris squamigera	n
Reads_contig_22110	309320863	root	Eukaryota	Metazoa	n	n	Arthropoda	n	Hexapoda	Insecta	Neoptera	Amphiesmenoptera	Trichoptera	Annulipalpia	Hydropsychoidea	Hydropsychidae	Hydropsychinae	n	n	Calosopsyche	n	Calosopsyche continentalis	n
[truncated: 3,055 more rows]
